# Supplementary material for: catena-Poly[[diaqua­manganese(II)]-di-μ-pyridine-3-sulfonato-κ2 N:O;κ2 O:N]
Source: Acta Crystallogr Sect E Struct Rep Online. 2008 May 3;64(Pt 6):m765. doi: 10.1107/S1600536808012282 (PMC2961366; doi:10.1107/S1600536808012282)
Supplement: Supplementary file 1 [file e-64-0m765-sup1.cif]

##############################################################################
###                                                                        ###
###        Electronic paper (Acta Crystallographica Section E)             ###
###                                                                        ###
##############################################################################
#                                                                            #
# This CIF contains the data in a paper accepted for publication in Acta     #
# Crystallographica Section E. It conforms to the requirements of Notes      #
# for Authors for Section E, and has been peer reviewed under the auspices   #
# of the IUCr Commission on Journals.                                        #
#                                                                            #
# Full details of the Crystallographic Information File format               #
# are given in the paper "The Crystallographic Information File (CIF):       #
# a New Standard Archive File for Crystallography" by S. R. Hall, F. H.      #
# Allen and I. D. Brown [Acta Cryst. (1991), A47, 655-685].                  #
#                                                                            #
# The current version of the core CIF dictionary is obtainable from          #
# ftp://ftp.iucr.org/pub/cif_core.dic. The current version number is 2.4.    #
#                                                                            #
# Software is freely available for graphical display of the structure(s) in  #
# this CIF.  For information consult the CIF home page http://www.iucr.org/  #
# cif/home.html                                                              #
#                                                                            #
# This file may be used for bona fide research purposes within the           #
# scientific community so long as proper attribution is given to the journal # 
# article from which it was obtained.                                        #
#                                                                            #
##############################################################################
                                             
data_I
_audit_creation_method     SHELXL-97
_chemical_name_systematic
;
<i>catena</i>-Poly[[diaquamanganese(II)]-di-\m-pyridine-3-sulfonato-
\k^2^N:O;\k^2^O:N]
;
_chemical_name_common     ?
_chemical_formula_moiety     'C10 H12 Mn N2 O8 S2'
_chemical_formula_sum     'C10 H12 Mn N2 O8 S2'
_chemical_formula_iupac     '[Mn (C5 H4 N O3 S)2 (H2 O)2]'
_chemical_formula_weight     407.28
_chemical_melting_point     ?
_symmetry_cell_setting     monoclinic
_symmetry_space_group_name_H-M     'P 21/c'
_symmetry_space_group_name_Hall     '-P 2ybc'
loop_
    _symmetry_equiv_pos_as_xyz
    'x, y, z'
    '-x, y+1/2, -z+1/2'
    '-x, -y, -z'
    'x, -y-1/2, z-1/2'
_cell_length_a     7.6299(13)
_cell_length_b     13.201(2)
_cell_length_c     7.2714(12)
_cell_angle_alpha     90.00
_cell_angle_beta     96.516(3)
_cell_angle_gamma     90.00
_cell_volume     727.7(2)
_cell_formula_units_Z     2
_cell_measurement_reflns_used     2334
_cell_measurement_theta_min     2.69
_cell_measurement_theta_max     26.35
_cell_measurement_temperature     294(2)
_exptl_crystal_description     block
_exptl_crystal_colour     colourless
_exptl_crystal_size_max     0.24
_exptl_crystal_size_mid     0.22
_exptl_crystal_size_min     0.18
_exptl_crystal_density_diffrn     1.859
_exptl_crystal_density_meas     ?
_exptl_crystal_density_method     'not measured'
_exptl_crystal_F_000     414
_exptl_absorpt_coefficient_mu     1.238
_exptl_absorpt_correction_type     multi-scan
_exptl_absorpt_process_details     '(SADABS; Bruker, 1998)'
_exptl_absorpt_correction_T_min     0.7554
_exptl_absorpt_correction_T_max     0.8078
_exptl_special_details
;
;
_diffrn_ambient_temperature     298(2)
_diffrn_radiation_type     MoK\a
_diffrn_radiation_wavelength     0.71073
_diffrn_radiation_source     'fine-focus sealed tube'
_diffrn_radiation_monochromator     graphite
_diffrn_measurement_device_type     'Bruker SMART CCD area-detector'
_diffrn_measurement_method     '\f and \w'
_diffrn_detector_area_resol_mean     0
_diffrn_reflns_number     4034
_diffrn_reflns_av_R_equivalents     0.0219
_diffrn_reflns_av_sigmaI/netI     0.0250
_diffrn_reflns_theta_min     2.69
_diffrn_reflns_theta_max     26.35
_diffrn_reflns_theta_full     26.35
_diffrn_measured_fraction_theta_max     0.999
_diffrn_measured_fraction_theta_full     0.999
_diffrn_reflns_limit_h_min     -8
_diffrn_reflns_limit_h_max     9
_diffrn_reflns_limit_k_min     -16
_diffrn_reflns_limit_k_max     15
_diffrn_reflns_limit_l_min     -9
_diffrn_reflns_limit_l_max     7
_diffrn_standards_number     0
_diffrn_standards_interval_count     0
_diffrn_standards_interval_time     0
_diffrn_standards_decay_%     0
_refine_special_details
;
Refinement of <i>F</i>^2^ against ALL reflections. The weighted <i>R</i>-factor
<i>wR</i> and goodness of fit <i>S</i> are based on <i>F</i>^2^, conventional
<i>R</i>-factors <i>R</i> are based on <i>F</i>, with <i>F</i> set to zero for
negative <i>F</i>^2^. The threshold expression of <i>F</i>^2^ >
\s(<i>F</i>^2^) is used only for calculating <i>R</i>-factors(gt) <i>etc</i>.
and is not relevant to the choice of reflections for refinement.
<i>R</i>-factors based on <i>F</i>^2^ are statistically about twice as large
as those based on <i>F</i>, and <i>R</i>- factors based on ALL data will be
even larger.
;
_reflns_number_total     1485
_reflns_number_gt     1301
_reflns_threshold_expression     I>2\s(I)
_refine_ls_structure_factor_coef     Fsqd
_refine_ls_matrix_type     full
_refine_ls_R_factor_all     0.0315
_refine_ls_R_factor_gt     0.0261
_refine_ls_wR_factor_gt     0.0668
_refine_ls_wR_factor_ref     0.0693
_refine_ls_goodness_of_fit_ref     1.064
_refine_ls_restrained_S_all     1.064
_refine_ls_number_reflns     1485
_refine_ls_number_parameters     106
_refine_ls_number_restraints     0
_refine_ls_hydrogen_treatment     constr
_refine_ls_weighting_scheme     calc
_refine_ls_weighting_details
         'calc w=1/[\s^2^(Fo^2^)+(0.0952P)^2^+1.5031P] where P=(Fo^2^+2Fc^2^)/3'
_atom_sites_solution_hydrogens     geom
_atom_sites_solution_primary     direct
_atom_sites_solution_secondary     difmap
_refine_ls_shift/su_max     0.001
_refine_ls_shift/su_mean     0.000
_refine_diff_density_max     0.244
_refine_diff_density_min     -0.367
_refine_ls_extinction_method     'SHELXL97 (Sheldrick, 2008)'
_refine_ls_extinction_coef     0.087(3)
_refine_ls_extinction_expression
                                  'Fc^*^=kFc[1+0.001xFc^2^\l^3^/sin(2\q)]^-1/4^'
loop_
    _atom_type_symbol
    _atom_type_description
    _atom_type_scat_dispersion_real
    _atom_type_scat_dispersion_imag
    _atom_type_scat_source
    'C' 'C' 0.0033 0.0016
                         'International Tables Vol C Tables 4.2.6.8 and 6.1.1.4'
    'H' 'H' 0.0000 0.0000
                         'International Tables Vol C Tables 4.2.6.8 and 6.1.1.4'
    'N' 'N' 0.0061 0.0033
                         'International Tables Vol C Tables 4.2.6.8 and 6.1.1.4'
    'O' 'O' 0.0106 0.0060
                         'International Tables Vol C Tables 4.2.6.8 and 6.1.1.4'
    'S' 'S' 0.1246 0.1234
                         'International Tables Vol C Tables 4.2.6.8 and 6.1.1.4'
    'Mn' 'Mn' 0.3368 0.7283
                         'International Tables Vol C Tables 4.2.6.8 and 6.1.1.4'
_computing_data_collection     'SMART (Bruker, 1998)'
_computing_cell_refinement     'SMART (Bruker, 1998)'
_computing_data_reduction     'SAINT (Bruker, 1998)'
_computing_structure_solution     'SHELXS97 (Sheldrick, 2008)'
_computing_structure_refinement     'SHELXL97 (Sheldrick, 2008)'
_computing_molecular_graphics     'SHELXTL (Sheldrick, 2008)'
_computing_publication_material     'SHELXTL (Sheldrick, 2008)'
loop_
    _atom_site_type_symbol
    _atom_site_label
    _atom_site_fract_x
    _atom_site_fract_y
    _atom_site_fract_z
    _atom_site_U_iso_or_equiv
    _atom_site_adp_type
    _atom_site_calc_flag
    _atom_site_refinement_flags
    _atom_site_occupancy
    _atom_site_disorder_assembly
    _atom_site_disorder_group
    Mn Mn1 0.0000 1.0000 0.0000 0.01892(13) Uani d S 1 . .
    S S1 0.72645(6) 0.87969(4) 0.28519(7) 0.01996(14) Uani d . 1 . .
    O O1 0.7153(2) 0.95339(12) 0.4310(2) 0.0344(4) Uani d . 1 . .
    O O2 0.8234(2) 0.78954(11) 0.3466(2) 0.0345(4) Uani d . 1 . .
    O O3 0.7864(2) 0.92419(13) 0.1200(2) 0.0364(4) Uani d . 1 . .
    O O4 0.0783(2) 1.09357(11) 0.2404(2) 0.0316(4) Uani d . 1 . .
    H H4A 0.1331 1.0735 0.3492 0.038 Uiso d R 1 . .
    H H4B 0.1133 1.1574 0.2295 0.038 Uiso d R 1 . .
    N N1 0.2084(2) 0.88314(12) 0.1103(2) 0.0232(4) Uani d . 1 . .
    C C1 0.1706(3) 0.78382(15) 0.1017(3) 0.0249(4) Uani d . 1 . .
    H H1 0.0547 0.7645 0.0646 0.030 Uiso calc R 1 . .
    C C2 0.2946(3) 0.70884(16) 0.1449(3) 0.0296(5) Uani d . 1 . .
    H H2 0.2627 0.6409 0.1363 0.035 Uiso calc R 1 . .
    C C3 0.4668(3) 0.73661(15) 0.2010(3) 0.0263(4) Uani d . 1 . .
    H H3 0.5534 0.6878 0.2303 0.032 Uiso calc R 1 . .
    C C4 0.5079(2) 0.83896(15) 0.2129(3) 0.0188(4) Uani d . 1 . .
    C C5 0.3761(3) 0.90965(14) 0.1666(3) 0.0224(4) Uani d . 1 . .
    H H5 0.4047 0.9781 0.1747 0.027 Uiso calc R 1 . .
loop_
    _atom_site_aniso_label
    _atom_site_aniso_U_11
    _atom_site_aniso_U_22
    _atom_site_aniso_U_33
    _atom_site_aniso_U_12
    _atom_site_aniso_U_13
    _atom_site_aniso_U_23
    Mn1 0.0134(2) 0.0187(2) 0.0237(2) -0.00056(15) -0.00157(16) 0.00122(16)
    S1 0.0146(2) 0.0193(2) 0.0250(3) 0.00040(17) -0.00246(18) 0.00251(18)
    O1 0.0305(8) 0.0318(9) 0.0386(9) 0.0022(7) -0.0057(7) -0.0107(7)
    O2 0.0252(8) 0.0247(8) 0.0499(10) 0.0067(6) -0.0114(7) 0.0029(7)
    O3 0.0228(8) 0.0506(10) 0.0356(9) -0.0106(7) 0.0022(6) 0.0125(8)
    O4 0.0398(9) 0.0249(8) 0.0281(8) -0.0042(7) -0.0054(7) -0.0024(6)
    N1 0.0170(8) 0.0215(8) 0.0302(9) -0.0009(7) -0.0012(7) 0.0025(7)
    C1 0.0186(10) 0.0253(10) 0.0298(11) -0.0038(8) -0.0014(8) 0.0006(9)
    C2 0.0281(12) 0.0184(10) 0.0416(13) -0.0043(8) 0.0011(10) -0.0005(9)
    C3 0.0213(10) 0.0182(10) 0.0393(12) 0.0042(8) 0.0025(9) 0.0039(8)
    C4 0.0152(9) 0.0206(10) 0.0205(9) -0.0006(7) 0.0009(7) 0.0013(7)
    C5 0.0186(10) 0.0156(9) 0.0322(11) -0.0011(7) -0.0009(8) 0.0012(8)
_geom_special_details
;
All e.s.d.'s (except the e.s.d. in the dihedral angle between two l.s. planes)
are estimated using the full covariance matrix. The cell e.s.d.'s are taken
into account individually in the estimation of e.s.d.'s in distances, angles
and torsion angles; correlations between e.s.d.'s in cell parameters are only
used when they are defined by crystal symmetry. An approximate (isotropic)
treatment of cell e.s.d.'s is used for estimating e.s.d.'s involving l.s.
planes.
;
loop_
    _geom_bond_atom_site_label_1
    _geom_bond_atom_site_label_2
    _geom_bond_site_symmetry_2
    _geom_bond_distance
    _geom_bond_publ_flag
    Mn1 O4 . 2.1681(15) ?
    Mn1 O3 1_455 2.1773(15) ?
    Mn1 N1 . 2.2937(16) ?
    S1 O2 . 1.4449(15) ?
    S1 O1 . 1.4489(16) ?
    S1 O3 . 1.4570(16) ?
    S1 C4 . 1.7737(19) ?
    O4 H4A . 0.8922 ?
    O4 H4B . 0.8897 ?
    N1 C1 . 1.342(3) ?
    N1 C5 . 1.345(3) ?
    C1 C2 . 1.381(3) ?
    C1 H1 . 0.9300 ?
    C2 C3 . 1.380(3) ?
    C2 H2 . 0.9300 ?
    C3 C4 . 1.388(3) ?
    C3 H3 . 0.9300 ?
    C4 C5 . 1.385(3) ?
    C5 H5 . 0.9300 ?
loop_
    _geom_angle_atom_site_label_1
    _geom_angle_atom_site_label_2
    _geom_angle_atom_site_label_3
    _geom_angle_site_symmetry_1
    _geom_angle_site_symmetry_3
    _geom_angle
    _geom_angle_publ_flag
    O4 Mn1 O4 . 3_575 180.0 ?
    O4 Mn1 O3 . 1_455 95.12(6) ?
    O4 Mn1 O3 3_575 1_455 84.88(6) ?
    O3 Mn1 O3 3_675 1_455 180.0 ?
    O4 Mn1 N1 . . 89.13(6) ?
    O4 Mn1 N1 3_575 . 90.87(6) ?
    O3 Mn1 N1 3_675 . 85.90(6) ?
    O3 Mn1 N1 1_455 . 94.09(6) ?
    N1 Mn1 N1 3_575 . 180.00(6) ?
    O2 S1 O1 . . 113.41(10) ?
    O2 S1 O3 . . 112.91(10) ?
    O1 S1 O3 . . 112.51(10) ?
    O2 S1 C4 . . 105.84(9) ?
    O1 S1 C4 . . 106.81(9) ?
    O3 S1 C4 . . 104.50(9) ?
    S1 O3 Mn1 . 1_655 146.62(10) ?
    Mn1 O4 H4A . . 127.1 ?
    Mn1 O4 H4B . . 121.7 ?
    H4A O4 H4B . . 104.2 ?
    C1 N1 C5 . . 117.40(17) ?
    C1 N1 Mn1 . . 120.26(13) ?
    C5 N1 Mn1 . . 121.96(13) ?
    N1 C1 C2 . . 123.47(18) ?
    N1 C1 H1 . . 118.3 ?
    C2 C1 H1 . . 118.3 ?
    C1 C2 C3 . . 118.80(19) ?
    C1 C2 H2 . . 120.6 ?
    C3 C2 H2 . . 120.6 ?
    C2 C3 C4 . . 118.54(18) ?
    C2 C3 H3 . . 120.7 ?
    C4 C3 H3 . . 120.7 ?
    C5 C4 C3 . . 119.22(18) ?
    C5 C4 S1 . . 119.99(15) ?
    C3 C4 S1 . . 120.79(15) ?
    N1 C5 C4 . . 122.57(18) ?
    N1 C5 H5 . . 118.7 ?
    C4 C5 H5 . . 118.7 ?
loop_
    _geom_torsion_atom_site_label_1
    _geom_torsion_atom_site_label_2
    _geom_torsion_atom_site_label_3
    _geom_torsion_atom_site_label_4
    _geom_torsion_site_symmetry_1
    _geom_torsion_site_symmetry_2
    _geom_torsion_site_symmetry_3
    _geom_torsion_site_symmetry_4
    _geom_torsion
    _geom_torsion_publ_flag
    O2 S1 O3 Mn1 . . . 1_655 -66.4(2) ?
    O1 S1 O3 Mn1 . . . 1_655 63.6(2) ?
    C4 S1 O3 Mn1 . . . 1_655 179.06(19) ?
    O4 Mn1 N1 C1 . . . . 137.80(16) ?
    O4 Mn1 N1 C1 3_575 . . . -42.20(16) ?
    O3 Mn1 N1 C1 3_675 . . . -137.26(16) ?
    O3 Mn1 N1 C1 1_455 . . . 42.73(16) ?
    O4 Mn1 N1 C5 . . . . -49.49(16) ?
    O4 Mn1 N1 C5 3_575 . . . 130.51(16) ?
    O3 Mn1 N1 C5 3_675 . . . 35.44(16) ?
    O3 Mn1 N1 C5 1_455 . . . -144.56(16) ?
    C5 N1 C1 C2 . . . . -0.9(3) ?
    Mn1 N1 C1 C2 . . . . 172.13(16) ?
    N1 C1 C2 C3 . . . . 0.4(3) ?
    C1 C2 C3 C4 . . . . 0.4(3) ?
    C2 C3 C4 C5 . . . . -0.6(3) ?
    C2 C3 C4 S1 . . . . 179.69(16) ?
    O2 S1 C4 C5 . . . . 172.26(16) ?
    O1 S1 C4 C5 . . . . 51.12(18) ?
    O3 S1 C4 C5 . . . . -68.31(18) ?
    O2 S1 C4 C3 . . . . -8.1(2) ?
    O1 S1 C4 C3 . . . . -129.20(18) ?
    O3 S1 C4 C3 . . . . 111.38(18) ?
    C1 N1 C5 C4 . . . . 0.7(3) ?
    Mn1 N1 C5 C4 . . . . -172.23(14) ?
    C3 C4 C5 N1 . . . . 0.1(3) ?
    S1 C4 C5 N1 . . . . 179.77(16) ?
loop_
    _geom_hbond_atom_site_label_D
    _geom_hbond_atom_site_label_H
    _geom_hbond_atom_site_label_A
    _geom_hbond_site_symmetry_A
    _geom_hbond_distance_DH
    _geom_hbond_distance_HA
    _geom_hbond_distance_DA
    _geom_hbond_angle_DHA
    O4 H4B O2 2_655 0.89 1.91 2.786(2) 168
    O4 H4A O1 3_676 0.89 1.90 2.778(2) 169
data_global
_journal_date_recd_electronic     2008-03-07
_journal_date_accepted     2008-04-28
_journal_name_full     'Acta Crystallographica, Section E'
_journal_year     2008
_journal_volume     64
_journal_issue      6
_journal_page_first     m765
_journal_page_last     m765
_journal_paper_category     QM
_journal_coeditor_code     GK2137
_publ_contact_author_name     'Liang, Fu-Pei'
_publ_contact_author_address
;
College of Chemistry and Chemical Engineering
Guangxi Normal University
Guilin 541004
People's Republic of China
;
_publ_contact_author_email     fupeiliang@yahoo.cn
_publ_contact_author_fax     '0086-773-5832294'
_publ_contact_author_phone     '0086-773-5845973'
_publ_section_title
;\
<i>catena</i>-Poly[[diaquamanganese(II)]-di-\m-pyridine-3-sulfonato-\
\k^2^<i>N</i>:<i>O</i>;\k^2^<i>O</i>:<i>N</i>]
;
loop_
    _publ_author_name
    _publ_author_address
    'Qiu, Zhi-Hui'
;
College of Chemistry and Chemical Engineering
Guangxi Normal University
Guilin 541004
People's Republic of China
and
Faculty of Earth Sciences
China University of Geosciences
Wuhan 430074
People's Republic of China
;
    'Liang, Fu-Pei'
;
College of Chemistry and Chemical Engineering
Guangxi Normal University
Guilin 541004
People's Republic of China
;
    'Ruan, Qing-Feng'
;
Department of Resources and Environmental Engineering
Guilin University of Technology
Guilin 541004
People's Republic of China
;
    'Zhao, Shan-Rong'
;
Faculty of Earth Sciences
China University of Geosciences
Wuhan 430074
People's Republic of China
;
