# Supplementary material for: catena-Poly[[diaqua­manganese(II)]-di-μ-pyridine-3-sulfonato-κ2 N:O;κ2 O:N]
Source: Acta Crystallogr Sect E Struct Rep Online. 2008 May 3;64(Pt 6):m765. doi: 10.1107/S1600536808012282 (PMC2961366; doi:10.1107/S1600536808012282)
Supplement: Supplementary file 2 [file e-64-0m765-Isup2.hkl]

# 
# h,k,l, Fc-squared, Fo-squared, sigma(Fo-squared) and status flag 
# 
data_I
_shelx_title ' 60117D in P2(1)/c' 
_shelx_refln_list_code          4 
_shelx_F_calc_maximum      159.88 
_exptl_crystal_F_000       414.00 
_reflns_d_resolution_high  0.8007 
 
loop_ 
 _symmetry_equiv_pos_as_xyz 
 'x, y, z' 
 '-x, y+1/2, -z+1/2' 
 '-x, -y, -z' 
 'x, -y-1/2, z-1/2' 
 
_cell_length_a     7.6299 
_cell_length_b    13.2013 
_cell_length_c     7.2714 
_cell_angle_alpha  90.000 
_cell_angle_beta   96.516 
_cell_angle_gamma  90.000 
 
_shelx_F_squared_multiplier     1.000 
 
loop_ 
 _refln_index_h 
 _refln_index_k 
 _refln_index_l 
 _refln_F_squared_calc 
 _refln_F_squared_meas 
 _refln_F_squared_sigma 
 _refln_observed_status 
   1   0   0     1104.54     1087.09     24.97 o 
   2   0   0     3895.46     3972.90     87.45 o 
   3   0   0       13.54       17.89      9.56 o 
   4   0   0     6984.07     6888.76    107.51 o 
   5   0   0       79.92      116.10      8.08 o 
   6   0   0      260.27      240.78     12.82 o 
   7   0   0      630.39      614.89     23.38 o 
   8   0   0      230.12      217.17     14.21 o 
   9   0   0      209.88      222.67     15.43 o 
   1   1   0      827.92      867.09     17.92 o 
   2   1   0      704.12      756.93     14.52 o 
   3   1   0      478.90      469.31      8.26 o 
   4   1   0      235.37      238.43      4.64 o 
   5   1   0      223.97      230.21      8.79 o 
   6   1   0       96.17       87.78      5.90 o 
   7   1   0      119.87      127.29     14.14 o 
   8   1   0      143.34      146.04      9.28 o 
   9   1   0        0.01       -4.06      4.85 o 
   0   2   0      320.33      354.02      8.97 o 
   1   2   0     3307.68     3330.02     51.38 o 
   2   2   0      365.85      339.92      5.91 o 
   3   2   0     6236.90     6538.41     82.60 o 
   4   2   0     1028.07      964.55     27.57 o 
   5   2   0      651.34      654.32     12.33 o 
   6   2   0        5.39        6.85      2.59 o 
   7   2   0      214.37      246.42     37.20 o 
   8   2   0      515.68      505.49     15.61 o 
   9   2   0      352.75      361.63     17.44 o 
   1   3   0     6100.19     5628.95     70.22 o 
   2   3   0       77.89       60.89      3.07 o 
   3   3   0      860.50      896.10     13.69 o 
   4   3   0     1311.29     1366.85     20.41 o 
   5   3   0     1664.76     1744.63     21.92 o 
   6   3   0     1188.78     1160.32     19.62 o 
   7   3   0        7.66        7.16      2.94 o 
   8   3   0      136.83      142.27      8.37 o 
   9   3   0        0.18        4.62      5.22 o 
   0   4   0      270.43      247.54      7.92 o 
   1   4   0     1054.10     1098.98     18.67 o 
   2   4   0     5042.28     4893.55     95.60 o 
   3   4   0      261.12      285.68      6.03 o 
   4   4   0       22.74       20.37      2.22 o 
   5   4   0     1342.60     1350.52     21.18 o 
   6   4   0     2121.30     2121.99     43.77 o 
   7   4   0      354.10      339.75     11.74 o 
   8   4   0        3.57        8.27      4.56 o 
   9   4   0      572.15      594.54     22.04 o 
   1   5   0       87.77      121.56      4.22 o 
   2   5   0      438.38      484.97      8.23 o 
   3   5   0      202.57      248.53      5.66 o 
   4   5   0       30.69       24.06      2.37 o 
   5   5   0       66.75       63.32      3.72 o 
   6   5   0      356.10      342.66      8.81 o 
   7   5   0        0.21        4.88      3.16 o 
   8   5   0       79.93       85.07      6.11 o 
   9   5   0      116.11      137.71     13.53 o 
   0   6   0      779.68      951.56     17.25 o 
   1   6   0      299.48      254.97      6.68 o 
   2   6   0     2743.44     2900.07     41.62 o 
   3   6   0      832.81      838.35     17.85 o 
   4   6   0      702.72      701.01     12.41 o 
   5   6   0      173.32      185.30      5.86 o 
   6   6   0      878.10      906.06     14.03 o 
   7   6   0      483.81      469.75     11.55 o 
   8   6   0      328.33      323.95     10.11 o 
   1   7   0       20.49        9.02      3.06 o 
   2   7   0       62.64       65.76      2.89 o 
   3   7   0      107.68      108.13      3.92 o 
   4   7   0      705.16      719.68     12.82 o 
   5   7   0      169.08      146.66      5.34 o 
   6   7   0      143.13      142.44      4.99 o 
   7   7   0      141.85      146.95     11.35 o 
   8   7   0      222.23      241.17      8.94 o 
   0   8   0     1897.43     2038.20     48.76 o 
   1   8   0      439.66      429.17     10.26 o 
   2   8   0      209.64      207.66      5.29 o 
   3   8   0      914.24      909.04     38.80 o 
   4   8   0     1873.01     1847.95     27.57 o 
   5   8   0       77.40       79.45      6.52 o 
   6   8   0        6.67        3.41      2.48 o 
   7   8   0      575.57      568.16     13.90 o 
   8   8   0      306.44      293.03      9.88 o 
   1   9   0       45.92       42.35      3.60 o 
   2   9   0      790.42      769.28     13.12 o 
   3   9   0      266.22      249.06     10.81 o 
   4   9   0      371.67      409.21      9.35 o 
   5   9   0        0.12        0.29      2.50 o 
   6   9   0      158.31      148.96      5.33 o 
   7   9   0       96.44       93.50      6.16 o 
   0  10   0     2160.77     2180.56     53.43 o 
   1  10   0     1558.74     1559.48     28.70 o 
   2  10   0       25.01       23.96      2.70 o 
   3  10   0      454.97      450.91      9.54 o 
   4  10   0       39.02       47.47      6.41 o 
   5  10   0      640.85      583.61     12.35 o 
   6  10   0      123.08      118.57      5.07 o 
   7  10   0      189.31      206.85     10.44 o 
   1  11   0       64.21       67.44      5.28 o 
   2  11   0       29.26       29.54      3.07 o 
   3  11   0       38.09       45.39      3.76 o 
   4  11   0      113.40      110.72      5.42 o 
   5  11   0       95.79       97.60     13.94 o 
   6  11   0      197.07      193.78      7.66 o 
   7  11   0       43.87       52.52      7.24 o 
   0  12   0       64.12       71.00      6.72 o 
   1  12   0      147.24      163.15      7.11 o 
   2  12   0     3722.88     3570.96     49.02 o 
   3  12   0       65.36       61.14      6.15 o 
   4  12   0        4.97        6.35      3.95 o 
   5  12   0      421.46      450.83     14.24 o 
   6  12   0      288.90      291.35      9.62 o 
   1  13   0       73.39       83.80      6.30 o 
   2  13   0       92.51       91.56     11.64 o 
   3  13   0       53.86       60.79      8.58 o 
   4  13   0        9.11        8.62      4.48 o 
   5  13   0        1.54       -2.67      4.61 o 
   0  14   0      152.37      155.93     11.01 o 
   1  14   0      346.20      336.16     11.75 o 
   2  14   0      131.96      159.60      6.52 o 
   3  14   0       27.59       24.29      5.12 o 
   4  14   0       18.39       16.17      9.93 o 
   5  14   0      337.45      325.56     13.40 o 
   1  15   0      261.20      258.65     10.61 o 
   2  15   0      220.42      195.85     11.51 o 
   3  15   0      170.95      153.00     14.55 o 
   0  16   0       96.40       96.19     10.99 o 
   1  16   0       84.71      108.70      7.82 o 
   2  16   0        8.99       18.98      5.72 o 
  -9   1   1      306.01      313.00     12.90 o 
  -8   1   1        1.00        1.08      7.31 o 
  -7   1   1        5.86        4.98      3.60 o 
  -6   1   1     2364.46     2330.20     99.64 o 
  -5   1   1     1130.03     1175.60     30.37 o 
  -4   1   1      348.17      331.89      5.44 o 
  -3   1   1     5744.41     5648.34     86.13 o 
  -2   1   1     4775.43     4470.41     64.43 o 
  -1   1   1      167.34      171.29      3.15 o 
   0   1   1     2786.01     2649.02     57.83 o 
   1   1   1     8056.87     7512.51    104.10 o 
   2   1   1      937.11     1011.85     13.23 o 
   3   1   1     2735.21     3049.67     34.76 o 
   4   1   1      808.22      836.17     14.40 o 
   5   1   1     5077.22     5124.13     58.35 o 
   6   1   1        5.30        4.87      2.49 o 
   7   1   1        8.08       17.96      7.92 o 
   8   1   1      943.84      936.53     22.97 o 
   9   1   1      587.94      561.19     44.68 o 
  -9   2   1      364.42      354.79     13.79 o 
  -8   2   1       24.08       22.05      5.15 o 
  -7   2   1       99.42       96.28      6.45 o 
  -6   2   1        0.16       -1.88      2.89 o 
  -5   2   1       27.59       23.79      3.68 o 
  -4   2   1     1642.95     1642.70     22.29 o 
  -3   2   1        0.89        6.74      1.10 o 
  -2   2   1     5181.05     4969.92     47.87 o 
  -1   2   1     5997.50     5582.40     88.46 o 
   0   2   1     8940.34     8178.04    132.15 o 
   1   2   1       10.05        7.22      1.02 o 
   2   2   1     5339.14     5276.19     66.53 o 
   3   2   1      385.34      482.93      8.54 o 
   4   2   1     1469.04     1425.96     21.19 o 
   5   2   1        1.49        2.37      1.97 o 
   6   2   1        8.90        6.64      2.62 o 
   7   2   1       75.71       79.91      5.38 o 
   8   2   1      411.89      441.84     14.61 o 
   9   2   1      381.69      390.35     14.54 o 
  -9   3   1      270.79      269.67     12.19 o 
  -8   3   1      747.09      780.08     20.57 o 
  -7   3   1      433.67      412.89     13.22 o 
  -6   3   1        1.04        0.40      2.81 o 
  -5   3   1     1243.12     1221.95     16.42 o 
  -4   3   1     1300.60     1323.97     16.87 o 
  -3   3   1      312.34      353.10      5.10 o 
  -2   3   1      511.32      505.46     13.31 o 
  -1   3   1     4731.21     4587.22     49.27 o 
   0   3   1     1134.85     1111.96     13.81 o 
   1   3   1      128.88      153.10      4.10 o 
   2   3   1     2816.67     2810.69     54.96 o 
   3   3   1     3323.69     3421.16     44.77 o 
   4   3   1      412.04      380.87      7.97 o 
   5   3   1      169.30      182.88      5.70 o 
   6   3   1     1423.45     1348.67     22.11 o 
   7   3   1      536.09      590.53     13.09 o 
   8   3   1       10.16        4.67      3.66 o 
   9   3   1       64.45       51.39     16.08 o 
  -9   4   1        7.42        1.38      8.64 o 
  -8   4   1        3.35       -0.53      4.89 o 
  -7   4   1      112.65      122.63      7.29 o 
  -6   4   1        7.94        7.15      2.53 o 
  -5   4   1       12.02       10.72      1.90 o 
  -4   4   1      216.15      232.28      4.94 o 
  -3   4   1      936.69     1030.66     11.58 o 
  -2   4   1        5.23        2.56      0.71 o 
  -1   4   1     1096.07     1092.57     13.09 o 
   0   4   1       86.01       69.26      2.17 o 
   1   4   1      644.51      674.09      9.94 o 
   2   4   1     4408.12     4917.83     68.22 o 
   3   4   1      586.25      646.43     11.42 o 
   4   4   1     1404.92     1393.95     38.43 o 
   5   4   1      111.22      107.72      4.45 o 
   6   4   1      584.84      596.45     12.41 o 
   7   4   1        0.00       -2.59      2.84 o 
   8   4   1       48.85       59.11      5.43 o 
   9   4   1       32.75       30.73      9.24 o 
  -9   5   1      133.25      135.35      9.55 o 
  -8   5   1     1072.49     1094.76     26.05 o 
  -7   5   1      260.17      265.60      8.25 o 
  -6   5   1        9.11        8.40      2.33 o 
  -5   5   1      611.45      632.42     10.22 o 
  -4   5   1      905.28      910.99     13.18 o 
  -3   5   1        1.39       -0.19      1.07 o 
  -2   5   1     1313.26     1383.47     16.68 o 
  -1   5   1     1064.38      954.86     16.96 o 
   0   5   1       26.28       11.74      1.27 o 
   1   5   1     1507.55     1648.12     22.14 o 
   2   5   1     4223.03     4586.03    128.93 o 
   3   5   1     5582.09     5699.11     62.37 o 
   4   5   1      377.70      408.30      8.55 o 
   5   5   1        9.76        9.20      2.47 o 
   6   5   1     1099.11     1104.16     19.17 o 
   7   5   1     1308.91     1311.20     22.74 o 
   8   5   1        9.58       10.94      3.82 o 
  -8   6   1      235.92      251.49     11.41 o 
  -7   6   1      434.19      446.46     11.21 o 
  -6   6   1      317.48      314.03      7.17 o 
  -5   6   1     1011.75      976.71     14.20 o 
  -4   6   1      775.29      769.88     11.33 o 
  -3   6   1      750.40      797.95     11.84 o 
  -2   6   1      146.87      118.93      3.94 o 
  -1   6   1      616.12      708.97     13.69 o 
   0   6   1      605.28      617.07     12.07 o 
   1   6   1     1058.82     1206.50     17.15 o 
   2   6   1     1029.04     1054.91     13.46 o 
   3   6   1      251.66      288.32      5.32 o 
   4   6   1     1106.22     1093.91     17.58 o 
   5   6   1      121.86      112.61      4.63 o 
   6   6   1      202.25      214.41      7.64 o 
   7   6   1       55.24       65.15      7.53 o 
   8   6   1       16.90       14.58      4.14 o 
  -8   7   1        1.54        3.79      5.16 o 
  -7   7   1      905.36      901.57     17.53 o 
  -6   7   1      755.71      745.73     12.44 o 
  -5   7   1       42.82       49.61      5.66 o 
  -4   7   1       48.64       55.94      2.91 o 
  -3   7   1      444.49      438.76      7.40 o 
  -2   7   1     1279.79     1261.57     18.31 o 
  -1   7   1      673.94      678.14     13.69 o 
   0   7   1     1113.58     1125.20     20.24 o 
   1   7   1      580.56      537.45      9.29 o 
   2   7   1      454.49      434.87      7.05 o 
   3   7   1     1141.91     1214.91     18.62 o 
   4   7   1     2035.01     2042.97     29.56 o 
   5   7   1      337.05      330.24      8.30 o 
   6   7   1      176.84      170.15      6.43 o 
   7   7   1       37.78       29.87      4.19 o 
   8   7   1      342.62      339.63     10.53 o 
  -8   8   1        2.02        8.18     10.65 o 
  -7   8   1        0.61        2.61      4.18 o 
  -6   8   1       21.82       16.65      2.77 o 
  -5   8   1     1245.88     1211.80     18.46 o 
  -4   8   1       11.61       10.34      2.01 o 
  -3   8   1      136.89      138.91      3.95 o 
  -2   8   1     1557.18     1573.34     30.86 o 
  -1   8   1       22.25       26.92      5.54 o 
   0   8   1        0.75        2.99      1.71 o 
   1   8   1       88.16      101.54      3.62 o 
   2   8   1      370.57      376.77      9.40 o 
   3   8   1        1.13        2.12      1.46 o 
   4   8   1      461.78      409.16      9.27 o 
   5   8   1      241.16      221.17     11.09 o 
   6   8   1      137.83      130.87      5.81 o 
   7   8   1       26.60       33.94      4.57 o 
   8   8   1        0.95        0.34      4.20 o 
  -7   9   1      219.64      246.25     11.01 o 
  -6   9   1     1413.38     1442.66     24.24 o 
  -5   9   1      146.37      148.71      6.21 o 
  -4   9   1       31.73       28.19      3.53 o 
  -3   9   1     1649.77     1666.66     21.29 o 
  -2   9   1      897.64      948.09     15.24 o 
  -1   9   1      168.14      186.46      6.52 o 
   0   9   1      798.91      805.60     16.34 o 
   1   9   1     1971.90     2021.91     28.43 o 
   2   9   1       63.91       58.25      2.77 o 
   3   9   1        2.98        2.24      1.65 o 
   4   9   1      551.04      576.25     11.61 o 
   5   9   1     1152.62     1138.36     19.58 o 
   6   9   1       11.33        8.51      3.32 o 
   7   9   1       52.31       54.70      5.32 o 
  -7  10   1      150.28      165.34      7.62 o 
  -6  10   1      255.49      262.64      8.64 o 
  -5  10   1       92.34       88.86      5.51 o 
  -4  10   1      334.39      328.30      8.61 o 
  -3  10   1      358.13      368.91      8.82 o 
  -2  10   1     1689.19     1621.60     29.96 o 
  -1  10   1       32.34       36.97      3.82 o 
   0  10   1      536.52      540.59     12.71 o 
   1  10   1     1077.85     1073.86     17.31 o 
   2  10   1      363.93      354.46      6.99 o 
   3  10   1       47.94       41.64      3.56 o 
   4  10   1        2.45        3.02      2.48 o 
   5  10   1       16.74       10.42      5.38 o 
   6  10   1       42.91       50.76      7.45 o 
   7  10   1      293.78      330.51     12.60 o 
  -7  11   1       69.01       59.28      9.87 o 
  -6  11   1        6.29        8.12      3.74 o 
  -5  11   1      428.19      404.23     17.73 o 
  -4  11   1      984.50     1016.26     18.30 o 
  -3  11   1      602.46      591.11     12.25 o 
  -2  11   1       20.75       11.99      3.24 o 
  -1  11   1     1171.52     1211.84     24.09 o 
   0  11   1     1154.65     1126.30     22.44 o 
   1  11   1       54.82       59.50      3.73 o 
   2  11   1      335.86      352.24      7.25 o 
   3  11   1      485.55      483.34     10.56 o 
   4  11   1       89.47       94.93      5.00 o 
   5  11   1        0.74        1.50      3.07 o 
   6  11   1      310.81      308.76     14.90 o 
  -6  12   1       23.26       16.09      4.67 o 
  -5  12   1       22.72       27.44      4.39 o 
  -4  12   1       39.52       37.26      4.29 o 
  -3  12   1       21.02       22.67      3.46 o 
  -2  12   1       14.58       11.80      2.99 o 
  -1  12   1      147.08      149.45      5.60 o 
   0  12   1       22.50       26.34      3.41 o 
   1  12   1       40.81       42.32      3.72 o 
   2  12   1       70.56       82.59      4.05 o 
   3  12   1        4.82        5.28      3.00 o 
   4  12   1        5.20        8.81      3.86 o 
   5  12   1        6.49        5.67      4.40 o 
   6  12   1        2.50       -0.61      7.79 o 
  -5  13   1      123.18      118.46      6.58 o 
  -4  13   1     1089.37     1093.00     20.24 o 
  -3  13   1       34.44       32.65      4.14 o 
  -2  13   1        4.10       11.37      3.23 o 
  -1  13   1      931.25      923.57     16.81 o 
   0  13   1      613.94      615.40     15.48 o 
   1  13   1        7.23        3.75      2.74 o 
   2  13   1      190.51      182.44      6.54 o 
   3  13   1      967.06     1041.21     23.05 o 
   4  13   1        2.45        1.04      4.13 o 
   5  13   1       10.49        3.47      6.72 o 
  -5  14   1      221.20      212.89     10.49 o 
  -4  14   1      186.46      191.54      7.81 o 
  -3  14   1       97.92       93.14     12.86 o 
  -2  14   1      287.42      279.32      7.48 o 
  -1  14   1        2.77        3.49      3.11 o 
   0  14   1      344.06      330.70      9.85 o 
   1  14   1      196.48      176.16      6.76 o 
   2  14   1      148.75      153.79      6.34 o 
   3  14   1       16.98       16.12      6.95 o 
   4  14   1      126.32      121.84     11.58 o 
  -3  15   1      188.86      204.90      8.06 o 
  -2  15   1      128.14      131.50      6.40 o 
  -1  15   1        1.69        6.33      4.34 o 
   0  15   1       81.78       98.87     12.42 o 
   1  15   1      566.91      595.47     16.66 o 
   2  15   1      210.88      220.33     14.62 o 
   3  15   1       36.14       44.01      8.97 o 
  -2  16   1       57.72       66.24      7.15 o 
  -1  16   1       45.44       50.92      9.77 o 
   0  16   1       25.64       33.62      7.44 o 
   1  16   1       38.16       48.93      6.62 o 
  -9   0   2      796.91      876.93     32.80 o 
  -8   0   2      519.50      503.64     22.11 o 
  -7   0   2      339.39      348.25     16.93 o 
  -6   0   2      425.78      409.90     17.23 o 
  -5   0   2     2965.01     2951.89     74.83 o 
  -4   0   2      185.89      171.48      5.61 o 
  -3   0   2      339.01      352.95     12.61 o 
  -2   0   2      381.40      335.75      9.91 o 
  -1   0   2    25561.52    22156.29    530.82 o 
   0   0   2     3590.35     3432.12     81.45 o 
   1   0   2     1486.22     1631.99     21.32 o 
   2   0   2     1260.59     1163.14     16.10 o 
   3   0   2     3225.88     3389.61     43.64 o 
   4   0   2       38.10       40.82      3.55 o 
   5   0   2     2662.42     2462.62    102.47 o 
   6   0   2     2079.95     2114.93     38.88 o 
   7   0   2       38.79       48.14      6.26 o 
   8   0   2      153.72      178.06     12.89 o 
  -9   1   2       27.40       24.88      6.16 o 
  -8   1   2      172.84      174.92     15.67 o 
  -7   1   2       35.96       28.43      4.73 o 
  -6   1   2      172.61      163.40      7.49 o 
  -5   1   2        7.99        4.22      2.06 o 
  -4   1   2       35.28       19.15      1.87 o 
  -3   1   2        0.61        1.59      1.05 o 
  -2   1   2      468.35      470.11      7.45 o 
  -1   1   2     3141.73     3052.30     33.29 o 
   0   1   2     1788.65     1754.75     19.72 o 
   1   1   2      388.12      342.29      5.63 o 
   2   1   2      687.22      700.49      7.38 o 
   3   1   2      532.99      554.30      6.56 o 
   4   1   2      199.44      212.15      4.08 o 
   5   1   2      276.12      278.93      6.29 o 
   6   1   2        0.04        0.46      2.12 o 
   7   1   2      300.97      302.55      8.91 o 
   8   1   2       99.14      100.91      9.53 o 
  -9   2   2      225.87      225.87     11.07 o 
  -8   2   2      234.95      233.52     10.56 o 
  -7   2   2       42.30       40.45      5.30 o 
  -6   2   2      624.71      632.34     20.43 o 
  -5   2   2      485.31      461.93      9.52 o 
  -4   2   2     4843.60     4907.37     54.08 o 
  -3   2   2      847.42      865.05     11.32 o 
  -2   2   2        8.84        7.63      1.99 o 
  -1   2   2      492.53      547.39      7.21 o 
   0   2   2     3908.83     3887.05     48.61 o 
   1   2   2     2078.43     2012.74     18.80 o 
   2   2   2     4080.28     4120.28     37.01 o 
   3   2   2      233.78      190.29      3.14 o 
   4   2   2      339.35      325.71      9.00 o 
   5   2   2      119.42      128.10      4.18 o 
   6   2   2      927.91      943.00     17.02 o 
   7   2   2     1145.54     1123.03     20.32 o 
   8   2   2      191.51      189.49      7.67 o 
  -9   3   2       71.61       77.34      8.22 o 
  -8   3   2        9.09       16.53      4.73 o 
  -7   3   2      378.07      349.10     12.01 o 
  -6   3   2      446.24      425.96     12.61 o 
  -5   3   2      159.10      150.01      5.16 o 
  -4   3   2      980.22      993.22     13.18 o 
  -3   3   2      628.63      701.29      9.70 o 
  -2   3   2      303.76      345.68      5.47 o 
  -1   3   2       92.18       69.67      1.95 o 
   0   3   2       46.40       56.29      2.33 o 
   1   3   2     1121.81     1158.72     14.07 o 
   2   3   2        1.30        0.56      0.70 o 
   3   3   2      765.60      768.56     10.30 o 
   4   3   2       27.05       17.00      3.42 o 
   5   3   2     4007.93     3985.96     53.72 o 
   6   3   2      130.24      128.25      5.42 o 
   7   3   2      902.47      924.13     17.71 o 
   8   3   2        9.12        3.07      3.64 o 
  -9   4   2       67.49       66.83      7.91 o 
  -8   4   2      445.44      466.96     15.14 o 
  -7   4   2     1857.40     1838.41     42.32 o 
  -6   4   2        1.69        2.76      3.83 o 
  -5   4   2       89.78       80.87      4.15 o 
  -4   4   2     1089.45     1081.95     15.05 o 
  -3   4   2     3707.44     3667.48     51.95 o 
  -2   4   2      352.40      375.33      5.94 o 
  -1   4   2     1542.28     1587.67     18.54 o 
   0   4   2     7712.93     7573.74     80.99 o 
   1   4   2     2009.24     1982.50     22.61 o 
   2   4   2        5.29        0.49      0.98 o 
   3   4   2     1616.17     1650.78     19.83 o 
   4   4   2     2946.47     2939.33     40.09 o 
   5   4   2       49.41       47.71      3.56 o 
   6   4   2       35.85       17.27      3.00 o 
   7   4   2      193.92      214.03      7.63 o 
   8   4   2      597.06      608.86     14.36 o 
  -9   5   2       20.55       17.84      8.47 o 
  -8   5   2       59.27       52.16      6.94 o 
  -7   5   2        0.13        4.85      3.84 o 
  -6   5   2      511.10      492.25     11.16 o 
  -5   5   2      421.82      414.96      9.41 o 
  -4   5   2       54.80       45.44      2.36 o 
  -3   5   2      409.18      400.09      5.77 o 
  -2   5   2      474.19      534.26     14.80 o 
  -1   5   2      994.62     1021.65     15.39 o 
   0   5   2       75.56       73.70      3.72 o 
   1   5   2      992.55      974.46     12.30 o 
   2   5   2      354.36      415.20      6.53 o 
   3   5   2      320.60      300.38      5.43 o 
   4   5   2       73.11       74.00      3.62 o 
   5   5   2      219.25      206.93      6.33 o 
   6   5   2      184.55      156.86      6.02 o 
   7   5   2       25.86       27.57      3.99 o 
   8   5   2       27.36       14.54      4.21 o 
  -8   6   2       82.50      102.41      8.44 o 
  -7   6   2      227.65      228.42     10.06 o 
  -6   6   2      132.67      137.49      5.89 o 
  -5   6   2      364.54      363.36      7.61 o 
  -4   6   2      199.81      197.25      4.73 o 
  -3   6   2      571.89      554.11      7.44 o 
  -2   6   2     1773.89     1796.68     18.99 o 
  -1   6   2     1278.41     1297.81     16.09 o 
   0   6   2     2154.07     2157.77     25.18 o 
   1   6   2     1997.67     2215.72     29.59 o 
   2   6   2      379.89      375.67      6.29 o 
   3   6   2     1816.02     1832.03     25.79 o 
   4   6   2      367.44      392.09      8.58 o 
   5   6   2      302.82      294.61     10.51 o 
   6   6   2       22.93       22.59      3.37 o 
   7   6   2      263.59      257.55      8.48 o 
   8   6   2      171.61      168.97      9.47 o 
  -8   7   2      321.28      308.04     12.85 o 
  -7   7   2        3.95       -0.76      3.94 o 
  -6   7   2      257.37      252.68      7.88 o 
  -5   7   2        1.74        0.21      2.44 o 
  -4   7   2      877.84      880.19     15.25 o 
  -3   7   2      177.61      173.14      6.60 o 
  -2   7   2       93.82      117.80      3.11 o 
  -1   7   2     1009.86      999.06     15.31 o 
   0   7   2      251.49      301.13      6.24 o 
   1   7   2     1072.90     1091.29     16.30 o 
   2   7   2        2.45        2.20      1.59 o 
   3   7   2      849.73      854.48     12.61 o 
   4   7   2      364.12      387.44     14.67 o 
   5   7   2      889.19      883.86     16.02 o 
   6   7   2       35.65       33.19      3.84 o 
   7   7   2      338.72      343.18     12.42 o 
   8   7   2      101.09       99.43      8.94 o 
  -8   8   2        5.70        9.45      5.55 o 
  -7   8   2       32.62       28.70      5.38 o 
  -6   8   2      936.07      946.89     17.79 o 
  -5   8   2     2444.92     2367.88     34.73 o 
  -4   8   2       79.31       72.41      3.95 o 
  -3   8   2        8.17        7.48      2.45 o 
  -2   8   2     2549.05     2554.56     35.09 o 
  -1   8   2     2423.03     2424.48     48.19 o 
   0   8   2       10.02       16.20      2.62 o 
   1   8   2      326.40      340.46      7.17 o 
   2   8   2     1915.81     2000.01     29.75 o 
   3   8   2      512.32      513.43      8.59 o 
   4   8   2       25.74       27.28      3.05 o 
   5   8   2      412.18      385.72      9.94 o 
   6   8   2      602.91      604.65     24.94 o 
   7   8   2        2.75        7.47      6.81 o 
  -7   9   2        8.36        9.08      4.18 o 
  -6   9   2       36.73       36.94      4.39 o 
  -5   9   2        0.09       -1.90      2.62 o 
  -4   9   2       44.86       41.89      3.82 o 
  -3   9   2       13.15       11.78      2.56 o 
  -2   9   2      784.03      758.99     13.42 o 
  -1   9   2       11.26       19.70      3.36 o 
   0   9   2      225.05      207.46      5.58 o 
   1   9   2      123.08      120.10      4.40 o 
   2   9   2       18.38       10.17      1.97 o 
   3   9   2      819.41      839.90     22.84 o 
   4   9   2        1.17        3.94      5.42 o 
   5   9   2       14.81       17.46      3.98 o 
   6   9   2        7.90        5.02      4.30 o 
   7   9   2       93.46      106.16      8.60 o 
  -7  10   2       46.03       51.83     14.52 o 
  -6  10   2      754.95      732.88     15.54 o 
  -5  10   2      191.26      183.33      6.82 o 
  -4  10   2      222.45      223.91      7.23 o 
  -3  10   2        7.77        5.46      2.45 o 
  -2  10   2     1333.83     1327.96     20.99 o 
  -1  10   2      719.44      704.21     12.83 o 
   0  10   2       24.25       31.62      2.97 o 
   1  10   2       31.92       32.35      2.85 o 
   2  10   2      811.26      817.84     14.55 o 
   3  10   2       43.27       45.10      4.99 o 
   4  10   2      580.48      539.27     14.66 o 
   5  10   2      616.83      657.08     17.25 o 
   6  10   2      337.44      356.09     13.77 o 
  -6  11   2      115.70      110.73      6.45 o 
  -5  11   2       44.63       34.87      4.39 o 
  -4  11   2      179.69      171.67     16.46 o 
  -3  11   2      319.98      312.41      8.48 o 
  -2  11   2        8.00        8.85      2.60 o 
  -1  11   2      369.36      363.62      8.57 o 
   0  11   2      104.90       97.47      4.38 o 
   1  11   2      586.37      572.77     11.27 o 
   2  11   2        0.51       -0.42      2.36 o 
   3  11   2      112.46      104.91      6.31 o 
   4  11   2        3.74       -0.85      4.24 o 
   5  11   2      215.51      219.42      9.70 o 
   6  11   2       42.74       41.11      6.42 o 
  -6  12   2       69.69       89.56      6.80 o 
  -5  12   2       21.93       18.75      4.18 o 
  -4  12   2      681.27      660.74     14.27 o 
  -3  12   2     2102.70     1985.85     30.56 o 
  -2  12   2      220.63      211.39      6.96 o 
  -1  12   2      118.40      122.93      7.48 o 
   0  12   2      393.58      430.69     18.84 o 
   1  12   2     2212.47     2124.08     38.83 o 
   2  12   2        2.33        0.68      2.74 o 
   3  12   2        9.11       14.77      4.27 o 
   4  12   2      444.84      465.27     14.21 o 
   5  12   2      192.97      192.92      9.30 o 
  -5  13   2        0.80        0.55      6.87 o 
  -4  13   2       41.58       36.73      7.23 o 
  -3  13   2       63.02       68.36      9.51 o 
  -2  13   2       12.11       11.67      4.11 o 
  -1  13   2        0.87       -1.37      3.52 o 
   0  13   2       36.87       33.31      4.95 o 
   1  13   2      116.54      111.13      6.52 o 
   2  13   2       28.18       24.77      3.77 o 
   3  13   2       33.00       34.33      5.36 o 
   4  13   2       24.67       29.28     10.40 o 
   5  13   2       10.00       13.76      5.50 o 
  -4  14   2      174.89      170.79      9.80 o 
  -3  14   2      279.75      315.31     12.16 o 
  -2  14   2      238.70      220.49      9.02 o 
  -1  14   2      124.11      134.42      7.61 o 
   0  14   2      378.17      364.96     12.49 o 
   1  14   2      170.72      189.36      8.95 o 
   2  14   2       70.29       54.43      6.21 o 
   3  14   2       93.36       96.48      7.70 o 
   4  14   2      307.34      325.08     12.43 o 
  -3  15   2       13.76        8.91      5.22 o 
  -2  15   2      236.24      232.53     10.39 o 
  -1  15   2       25.95       26.19      5.39 o 
   0  15   2      140.00      143.96     10.88 o 
   1  15   2      227.55      218.89     10.01 o 
   2  15   2        0.11       -4.70      4.70 o 
   3  15   2      390.84      405.99     14.03 o 
  -1  16   2      103.83      101.81     15.76 o 
   0  16   2       56.33       70.32     12.55 o 
  -9   1   3      116.50      124.83      9.46 o 
  -8   1   3      444.02      469.00     15.14 o 
  -7   1   3      997.49      955.65     22.44 o 
  -6   1   3       68.87       76.08      6.08 o 
  -5   1   3       75.02       69.44      3.13 o 
  -4   1   3      751.12      739.06     10.72 o 
  -3   1   3      532.27      578.92     10.97 o 
  -2   1   3      180.23      194.31      3.85 o 
  -1   1   3     1188.44     1066.84     12.92 o 
   0   1   3      469.94      381.66      4.79 o 
   1   1   3     1946.39     2056.38     19.11 o 
   2   1   3     1095.00     1104.26     11.20 o 
   3   1   3     2573.87     2654.67     24.90 o 
   4   1   3     1700.55     1783.55     17.80 o 
   5   1   3       29.33       31.36      6.71 o 
   6   1   3      419.88      407.02      8.57 o 
   7   1   3     1272.94     1254.71     19.16 o 
   8   1   3       30.35       24.06      4.68 o 
  -9   2   3      330.38      327.04     13.54 o 
  -8   2   3        4.13        3.40      4.46 o 
  -7   2   3      762.49      748.46     19.06 o 
  -6   2   3        3.58        6.25      6.49 o 
  -5   2   3      539.32      543.67      8.92 o 
  -4   2   3      329.18      306.14      5.92 o 
  -3   2   3      864.43      844.26     11.47 o 
  -2   2   3       27.16       44.68      1.96 o 
  -1   2   3     3687.85     3704.90     40.67 o 
   0   2   3      391.50      443.83      6.37 o 
   1   2   3       43.64       64.30      1.61 o 
   2   2   3       81.11       68.07      2.60 o 
   3   2   3       65.13       66.16      2.42 o 
   4   2   3      330.27      310.15      5.47 o 
   5   2   3      472.15      446.20      8.46 o 
   6   2   3       29.41       26.55      3.15 o 
   7   2   3      140.68      137.29      9.10 o 
   8   2   3      692.83      723.45     16.02 o 
  -9   3   3      193.69      173.98     10.21 o 
  -8   3   3       81.59       78.91      7.46 o 
  -7   3   3       16.54       19.80      4.55 o 
  -6   3   3     1180.34     1143.52     23.91 o 
  -5   3   3      238.61      261.02      7.14 o 
  -4   3   3      244.74      246.39      5.76 o 
  -3   3   3     1933.54     1908.24     22.82 o 
  -2   3   3     4172.98     4192.76     46.28 o 
  -1   3   3       13.10       23.91      1.40 o 
   0   3   3       51.34       49.14      2.37 o 
   1   3   3     4064.89     4097.14     36.84 o 
   2   3   3     2649.17     2747.51     30.09 o 
   3   3   3       36.11       39.78      2.01 o 
   4   3   3      347.83      328.73      7.24 o 
   5   3   3     1476.63     1408.48     22.21 o 
   6   3   3      195.97      211.16      7.70 o 
   7   3   3        1.00       -1.31      3.30 o 
   8   3   3      567.75      555.45     28.69 o 
  -8   4   3        1.87        7.19      4.57 o 
  -7   4   3      148.39      141.47      7.93 o 
  -6   4   3      166.27      177.07      6.39 o 
  -5   4   3       56.15       64.76      4.16 o 
  -4   4   3      696.87      721.43     10.73 o 
  -3   4   3      209.05      196.85      4.46 o 
  -2   4   3     1155.46     1263.38     15.82 o 
  -1   4   3       53.83       68.63      2.21 o 
   0   4   3      878.61     1000.37     15.10 o 
   1   4   3       57.37       55.78      1.88 o 
   2   4   3      281.61      320.91      4.96 o 
   3   4   3        2.61        3.71      1.23 o 
   4   4   3        0.43        3.10      1.95 o 
   5   4   3      199.47      202.77      6.40 o 
   6   4   3        0.06        1.40      2.75 o 
   7   4   3        2.14        1.04      4.11 o 
   8   4   3        0.36        3.23      4.95 o 
  -8   5   3       23.29       26.08      5.60 o 
  -7   5   3      117.67      121.97      7.60 o 
  -6   5   3     1376.71     1401.81     23.00 o 
  -5   5   3      747.25      714.70     13.57 o 
  -4   5   3       13.44        7.28      3.13 o 
  -3   5   3     2152.98     2180.00     25.99 o 
  -2   5   3     2042.00     1972.99     23.46 o 
  -1   5   3      250.42      262.15      4.80 o 
   0   5   3     2726.88     2827.05     47.70 o 
   1   5   3     2184.90     2213.49     31.39 o 
   2   5   3       25.06       12.29      1.41 o 
   3   5   3      241.20      235.99      4.95 o 
   4   5   3      232.76      230.63      7.25 o 
   5   5   3     1948.09     1947.80     36.15 o 
   6   5   3      219.02      211.59      8.85 o 
   7   5   3       17.40       20.32      4.97 o 
   8   5   3      292.17      308.23     21.94 o 
  -8   6   3        0.23       -2.45      4.84 o 
  -7   6   3      713.68      738.35     21.19 o 
  -6   6   3       61.95       62.46      8.91 o 
  -5   6   3     1208.17     1186.85     19.76 o 
  -4   6   3        2.80        0.18      1.72 o 
  -3   6   3      751.10      745.06     11.02 o 
  -2   6   3       56.69       53.01      2.93 o 
  -1   6   3     1135.01     1160.68     14.90 o 
   0   6   3     1248.00     1301.39     16.21 o 
   1   6   3      143.34      142.32      5.43 o 
   2   6   3     2338.00     2320.32     32.09 o 
   3   6   3      238.06      229.55      6.01 o 
   4   6   3     1325.38     1307.56     25.88 o 
   5   6   3       13.38       17.19      4.02 o 
   6   6   3      310.79      309.63     11.10 o 
   7   6   3      107.75      119.26      8.74 o 
  -8   7   3      331.24      346.86     13.59 o 
  -7   7   3       61.22       67.17     10.75 o 
  -6   7   3        2.42        4.81      3.11 o 
  -5   7   3     1220.49     1144.60     19.55 o 
  -4   7   3      984.79      951.06     13.80 o 
  -3   7   3      294.53      270.58      6.80 o 
  -2   7   3      128.45      116.87      3.76 o 
  -1   7   3     2873.86     2897.02     33.50 o 
   0   7   3      636.34      608.44      9.06 o 
   1   7   3        6.44        4.70      4.34 o 
   2   7   3      200.67      222.85      6.04 o 
   3   7   3     2645.44     2672.32     36.91 o 
   4   7   3       98.48       94.27      5.65 o 
   5   7   3       16.56       16.59      3.93 o 
   6   7   3       71.11       72.02      6.60 o 
   7   7   3      429.61      424.28     30.06 o 
  -8   8   3        0.31        3.11      7.65 o 
  -7   8   3      228.47      244.68      8.78 o 
  -6   8   3      181.08      190.04      7.26 o 
  -5   8   3        0.01        1.65      2.69 o 
  -4   8   3       89.59       91.08      4.63 o 
  -3   8   3      519.31      504.24     11.12 o 
  -2   8   3      235.62      230.45      5.26 o 
  -1   8   3      468.18      442.01      8.72 o 
   0   8   3      371.66      418.79     11.11 o 
   1   8   3        8.55        7.25      2.72 o 
   2   8   3      117.00      115.26      6.73 o 
   3   8   3      377.49      381.14     21.39 o 
   4   8   3       12.73       11.82      3.69 o 
   5   8   3      196.09      180.72      8.45 o 
   6   8   3        0.06        0.46      4.18 o 
   7   8   3      157.83      148.45      9.22 o 
  -7   9   3      320.07      326.02     10.34 o 
  -6   9   3       18.03       17.36      3.86 o 
  -5   9   3      107.83      108.43      6.82 o 
  -4   9   3     1218.83     1171.34     19.80 o 
  -3   9   3       38.73       37.11      3.38 o 
  -2   9   3        6.74        4.45      3.00 o 
  -1   9   3     1803.93     1753.05     32.48 o 
   0   9   3     2234.83     2146.41     37.95 o 
   1   9   3      290.52      300.39      9.39 o 
   2   9   3       97.19       97.93      4.53 o 
   3   9   3     1742.63     1827.01     34.45 o 
   4   9   3     1222.66     1192.64     25.41 o 
   5   9   3       70.68       64.38      6.50 o 
   6   9   3      396.24      384.11     13.36 o 
  -7  10   3      138.31      119.81      8.94 o 
  -6  10   3      163.25      145.22      8.38 o 
  -5  10   3      283.02      266.83     10.46 o 
  -4  10   3      114.45      110.36      6.89 o 
  -3  10   3     1113.69     1051.36     22.97 o 
  -2  10   3      531.52      522.42     14.08 o 
  -1  10   3      286.37      263.79      9.35 o 
   0  10   3       96.21       94.51      5.63 o 
   1  10   3      443.89      437.12     12.13 o 
   2  10   3       54.61       66.25      6.56 o 
   3  10   3        4.44        5.07      3.46 o 
   4  10   3       56.46       63.54      6.05 o 
   5  10   3       25.94       21.88      5.06 o 
   6  10   3      255.99      283.71     11.70 o 
  -6  11   3      155.29      149.38     18.51 o 
  -5  11   3       67.88       55.26      6.31 o 
  -4  11   3      202.43      198.11     11.78 o 
  -3  11   3      140.27      122.63      7.21 o 
  -2  11   3      111.39      108.55      6.47 o 
  -1  11   3      155.11      147.10      7.13 o 
   0  11   3        0.88       -1.07      3.18 o 
   1  11   3     1109.07     1140.04     23.90 o 
   2  11   3      699.41      692.95     13.81 o 
   3  11   3      260.99      247.03      9.80 o 
   4  11   3      127.72      128.56      7.50 o 
   5  11   3      334.98      329.58     12.38 o 
  -6  12   3        6.42        0.50      5.19 o 
  -5  12   3       46.30       43.00      7.09 o 
  -4  12   3       28.72       19.80      4.96 o 
  -3  12   3       28.22       23.10      5.37 o 
  -2  12   3        1.34        4.64      3.77 o 
  -1  12   3      183.24      169.85      8.10 o 
   0  12   3       17.05       15.85      7.06 o 
   1  12   3       32.09       39.84      7.52 o 
   2  12   3      178.87      173.22      6.58 o 
   3  12   3        4.30        0.63      4.98 o 
   4  12   3       14.44       13.78      4.91 o 
   5  12   3       18.93       15.52      5.25 o 
  -5  13   3       89.08       92.72      8.41 o 
  -4  13   3       12.53       11.09      4.78 o 
  -3  13   3      389.49      389.77     13.64 o 
  -2  13   3      461.20      461.31     18.37 o 
  -1  13   3        5.76        4.81      3.96 o 
   0  13   3        3.27        8.65      4.24 o 
   1  13   3      835.93      848.18     20.38 o 
   2  13   3      598.94      590.84     29.10 o 
   3  13   3       29.85       40.38      6.00 o 
   4  13   3       98.63      117.83      8.88 o 
  -4  14   3       23.35       23.47      5.77 o 
  -3  14   3      146.22      130.50      8.46 o 
  -2  14   3      116.90      122.39      8.02 o 
  -1  14   3       15.65       13.54      4.89 o 
   0  14   3      116.36      144.44      8.18 o 
   1  14   3       85.05       90.68      8.90 o 
   2  14   3        7.82       13.52      5.03 o 
   3  14   3        0.51        1.59      5.31 o 
  -2  15   3       74.06       64.06      7.38 o 
  -1  15   3      198.06      211.59     10.07 o 
   0  15   3      336.18      348.70     12.80 o 
   1  15   3       37.88       37.04      6.21 o 
   2  15   3       25.69       17.47      5.70 o 
  -8   0   4      233.11      234.83     14.91 o 
  -7   0   4     1024.21      998.87     32.80 o 
  -6   0   4      111.76      114.35      9.47 o 
  -5   0   4      698.79      692.36     15.56 o 
  -4   0   4      742.31      730.09     23.31 o 
  -3   0   4     2459.31     2388.20     39.67 o 
  -2   0   4     5395.92     5335.72     96.72 o 
  -1   0   4       12.88       14.74      1.92 o 
   0   0   4      262.66      234.13      4.82 o 
   1   0   4     2087.53     2018.98     28.47 o 
   2   0   4     2335.09     2359.92     33.31 o 
   3   0   4     1631.49     1613.09     47.71 o 
   4   0   4     1354.97     1318.64     19.95 o 
   5   0   4       33.81       22.60      3.83 o 
   6   0   4       68.54       55.99      5.89 o 
   7   0   4      272.27      249.97     15.18 o 
   8   0   4      992.66      999.89     35.34 o 
  -8   1   4       22.22       26.07      9.32 o 
  -7   1   4       25.44       30.68      5.15 o 
  -6   1   4      236.26      235.93      9.24 o 
  -5   1   4      209.05      204.88      5.32 o 
  -4   1   4      271.26      272.47      5.81 o 
  -3   1   4       60.92       60.05      3.29 o 
  -2   1   4     1149.22     1172.69     14.82 o 
  -1   1   4     2725.39     2784.26     31.43 o 
   0   1   4      107.13       95.17      2.14 o 
   1   1   4        1.20        0.25      0.80 o 
   2   1   4      634.82      650.92      8.11 o 
   3   1   4       29.00       24.42      2.16 o 
   4   1   4      186.15      179.09      3.77 o 
   5   1   4       15.58       10.29      2.42 o 
   6   1   4        5.73        5.11      4.38 o 
   7   1   4      202.63      207.14      7.79 o 
   8   1   4      122.97      118.05     11.85 o 
  -8   2   4       38.26       40.99      6.19 o 
  -7   2   4      710.06      743.50     19.04 o 
  -6   2   4      121.28      108.13      5.07 o 
  -5   2   4      495.89      527.46      9.13 o 
  -4   2   4      242.76      218.66      5.17 o 
  -3   2   4      271.31      253.54      5.43 o 
  -2   2   4      279.48      267.93      4.98 o 
  -1   2   4     3000.82     3028.08     34.04 o 
   0   2   4     1310.14     1301.43     16.04 o 
   1   2   4      869.48      861.91     10.34 o 
   2   2   4      481.38      472.93      6.76 o 
   3   2   4      945.68      921.56     11.44 o 
   4   2   4      179.51      186.19      4.85 o 
   5   2   4      162.61      162.29      5.91 o 
   6   2   4      880.22      870.59     16.73 o 
   7   2   4      223.01      228.17     10.01 o 
  -8   3   4       13.02       11.04      5.13 o 
  -7   3   4        0.01       -1.61      3.82 o 
  -6   3   4      216.91      213.05      7.04 o 
  -5   3   4       13.98       12.65      2.24 o 
  -4   3   4      978.91      968.56     13.68 o 
  -3   3   4       46.48       50.86      2.60 o 
  -2   3   4        5.38        2.37      1.17 o 
  -1   3   4      104.30      105.23      3.84 o 
   0   3   4       51.84       51.62      3.76 o 
   1   3   4      362.96      363.88      5.60 o 
   2   3   4       35.35       23.31      3.36 o 
   3   3   4       17.31       18.02      1.81 o 
   4   3   4       98.56      107.28      4.29 o 
   5   3   4      549.76      553.84     11.74 o 
   6   3   4       67.28       59.31     15.09 o 
   7   3   4      134.96      126.87      7.79 o 
  -8   4   4      622.50      649.70     30.74 o 
  -7   4   4      173.27      184.93      9.00 o 
  -6   4   4      215.20      217.63      7.19 o 
  -5   4   4     2234.23     2238.49     32.66 o 
  -4   4   4     1003.05      968.50     13.83 o 
  -3   4   4       12.27       12.45      1.99 o 
  -2   4   4      744.28      734.87     10.41 o 
  -1   4   4     2031.40     2014.29     28.15 o 
   0   4   4        0.96        1.02      1.54 o 
   1   4   4       13.86       10.78      1.51 o 
   2   4   4     1717.39     1735.53     19.17 o 
   3   4   4     1010.53      999.88     12.42 o 
   4   4   4       69.79       60.25      5.30 o 
   5   4   4      864.20      836.92     19.54 o 
   6   4   4      880.89      916.45     21.50 o 
   7   4   4      161.49      152.71     11.41 o 
  -8   5   4        0.03        1.15      5.72 o 
  -7   5   4      101.64      110.55      7.75 o 
  -6   5   4      157.97      152.05      6.19 o 
  -5   5   4        7.44        7.62      2.68 o 
  -4   5   4       52.24       61.26      3.29 o 
  -3   5   4        8.50        5.51      1.69 o 
  -2   5   4      409.25      435.45      9.00 o 
  -1   5   4      200.22      210.20      5.84 o 
   0   5   4      552.95      543.58     10.18 o 
   1   5   4      807.81      844.20     14.07 o 
   2   5   4      380.14      371.66      8.53 o 
   3   5   4      967.97      954.15     13.63 o 
   4   5   4      227.70      217.83      8.15 o 
   5   5   4      461.85      429.84     12.67 o 
   6   5   4       59.86       62.54      9.91 o 
   7   5   4      177.70      141.71      8.61 o 
  -8   6   4       99.49      115.10     16.60 o 
  -7   6   4       29.43       35.07      5.55 o 
  -6   6   4      397.43      415.02     10.48 o 
  -5   6   4     1122.63     1114.67     19.15 o 
  -4   6   4      416.16      419.44      7.99 o 
  -3   6   4      213.12      227.69      6.47 o 
  -2   6   4       31.29       18.89      2.55 o 
  -1   6   4      520.69      491.11     13.45 o 
   0   6   4      891.79      903.74     15.07 o 
   1   6   4       49.95       41.96      3.12 o 
   2   6   4      375.78      394.85      9.41 o 
   3   6   4       33.98       38.58      2.86 o 
   4   6   4      552.69      546.92     14.30 o 
   5   6   4      542.52      556.22     15.17 o 
   6   6   4      513.16      503.68     14.99 o 
   7   6   4       53.31       45.55      6.82 o 
  -7   7   4        3.74        0.25      4.75 o 
  -6   7   4       52.34       46.07      9.23 o 
  -5   7   4       24.99       27.02      4.52 o 
  -4   7   4      793.26      772.16     14.43 o 
  -3   7   4        5.50        3.08      2.16 o 
  -2   7   4      363.36      338.94     20.07 o 
  -1   7   4      632.87      637.64     12.12 o 
   0   7   4      699.66      655.20     12.28 o 
   1   7   4      485.64      483.49     10.38 o 
   2   7   4      732.11      713.02     11.38 o 
   3   7   4      254.96      258.87     10.91 o 
   4   7   4      141.01      136.07      8.98 o 
   5   7   4      510.31      519.30     14.90 o 
   6   7   4       58.11       71.25      9.49 o 
   7   7   4      246.12      268.41     11.59 o 
  -7   8   4      603.07      620.25     18.01 o 
  -6   8   4      554.06      546.00     21.78 o 
  -5   8   4       74.18       81.22     16.89 o 
  -4   8   4      285.36      271.29      7.63 o 
  -3   8   4     1364.37     1342.00     21.55 o 
  -2   8   4      152.39      138.78      5.33 o 
  -1   8   4        1.44       -0.47      2.07 o 
   0   8   4     1591.00     1632.52     24.82 o 
   1   8   4     1263.30     1271.22     20.45 o 
   2   8   4       42.38       40.71      4.60 o 
   3   8   4       81.12       90.12      6.19 o 
   4   8   4     1331.37     1332.13     27.71 o 
   5   8   4      409.13      386.87     17.60 o 
   6   8   4       73.97       83.30     21.42 o 
  -7   9   4        3.71        7.79     10.49 o 
  -6   9   4       19.16       10.88      4.72 o 
  -5   9   4        8.59        8.01      4.10 o 
  -4   9   4       73.09       75.59      6.49 o 
  -3   9   4       15.64       11.34      2.93 o 
  -2   9   4       42.96       41.25      6.68 o 
  -1   9   4       26.29       25.38      3.17 o 
   0   9   4        1.91        0.16      3.43 o 
   1   9   4       83.49       83.43      5.33 o 
   2   9   4      129.40      119.62      5.18 o 
   3   9   4      703.27      708.56     17.60 o 
   4   9   4       53.79       54.11      5.79 o 
   5   9   4        9.74        6.16      4.64 o 
   6   9   4       47.50       45.58     10.91 o 
  -6  10   4       12.32       16.44      5.43 o 
  -5  10   4       31.28       20.66      5.12 o 
  -4  10   4       42.10       44.80      7.07 o 
  -3  10   4      887.85      837.38     20.16 o 
  -2  10   4      573.96      555.05     15.15 o 
  -1  10   4       47.11       44.85      4.99 o 
   0  10   4       88.38       88.21      8.34 o 
   1  10   4     1513.05     1464.15     28.89 o 
   2  10   4      214.04      208.90      7.02 o 
   3  10   4      273.73      276.02     10.46 o 
   4  10   4      478.87      493.31     14.85 o 
   5  10   4       70.98       69.66      7.09 o 
  -6  11   4        8.70        5.28      5.32 o 
  -5  11   4        2.39        4.35      4.35 o 
  -4  11   4      222.91      190.49      9.40 o 
  -3  11   4      394.91      374.83     12.81 o 
  -2  11   4      114.29      101.34      6.62 o 
  -1  11   4      217.05      209.46      8.90 o 
   0  11   4      571.21      554.64     17.00 o 
   1  11   4      571.83      567.61     15.25 o 
   2  11   4       69.76       70.52      5.18 o 
   3  11   4       63.63       74.24     11.39 o 
   4  11   4       77.40       67.58      6.86 o 
   5  11   4      263.58      293.28     12.01 o 
  -5  12   4      311.96      329.23     13.02 o 
  -4  12   4      181.90      175.31      9.19 o 
  -3  12   4       74.93       83.82      7.64 o 
  -2  12   4      394.42      398.64     13.46 o 
  -1  12   4      583.47      578.15     24.89 o 
   0  12   4      346.20      319.73     11.44 o 
   1  12   4      128.39      129.40      7.61 o 
   2  12   4      408.46      420.81     13.47 o 
   3  12   4      142.35      124.86      8.15 o 
   4  12   4        2.09       -1.21      4.78 o 
  -4  13   4        4.91        2.52      5.20 o 
  -3  13   4      202.22      179.53     17.86 o 
  -2  13   4       14.33       22.01      4.17 o 
  -1  13   4        0.13       -1.05      4.16 o 
   0  13   4       93.77      113.74      8.24 o 
   1  13   4       63.77       72.79      6.89 o 
   2  13   4       19.00       20.19      5.22 o 
   3  13   4       22.87       24.98      6.06 o 
  -3  14   4      137.23      145.03      9.17 o 
  -2  14   4      232.39      269.18     11.56 o 
  -1  14   4      109.71      110.42      8.66 o 
   0  14   4        0.58        3.06      5.91 o 
   1  14   4       61.55       61.08      7.01 o 
   2  14   4      281.51      275.85     11.67 o 
  -8   1   5       21.91       21.03      5.62 o 
  -7   1   5      143.95      142.82      7.88 o 
  -6   1   5      831.82      878.17     16.27 o 
  -5   1   5      136.43      147.31      4.81 o 
  -4   1   5        0.95        1.24      1.73 o 
  -3   1   5     1274.37     1234.56     16.29 o 
  -2   1   5     4598.16     4489.18     50.03 o 
  -1   1   5       85.82       80.25      3.53 o 
   0   1   5       37.52       35.08      2.25 o 
   1   1   5      723.70      711.42     10.68 o 
   2   1   5      897.95      881.25     12.66 o 
   3   1   5      126.28      135.97      5.42 o 
   4   1   5       63.42       63.37      5.62 o 
   5   1   5      233.38      233.37      9.36 o 
   6   1   5      219.35      220.53      9.73 o 
   7   1   5        4.80       -4.90      4.90 o 
  -8   2   5       80.50       94.18      8.17 o 
  -7   2   5      666.76      651.77     17.75 o 
  -6   2   5       59.53       57.94      7.38 o 
  -5   2   5      744.82      758.68     12.11 o 
  -4   2   5       25.17       15.64      3.35 o 
  -3   2   5      840.65      842.75     14.43 o 
  -2   2   5        1.00        2.22      2.21 o 
  -1   2   5     1014.96     1010.20     16.11 o 
   0   2   5       11.94        8.44      1.91 o 
   1   2   5       22.56       15.91      2.09 o 
   2   2   5      616.66      583.70      8.30 o 
   3   2   5       80.22       65.05      2.84 o 
   4   2   5      886.62      884.65     13.45 o 
   5   2   5       31.70       22.03      4.35 o 
   6   2   5      154.56      158.56     10.68 o 
   7   2   5       11.11       11.93      5.39 o 
  -8   3   5       50.81       66.25      8.45 o 
  -7   3   5      376.41      388.94     13.10 o 
  -6   3   5       55.30       57.84     10.16 o 
  -5   3   5      424.01      405.79     11.23 o 
  -4   3   5      592.29      587.03     18.73 o 
  -3   3   5      460.15      448.55      9.47 o 
  -2   3   5       51.56       65.03      3.52 o 
  -1   3   5      495.55      536.69     10.37 o 
   0   3   5     1801.86     1796.68     25.76 o 
   1   3   5      873.40      809.88     18.89 o 
   2   3   5        1.28        3.25      1.58 o 
   3   3   5      783.74      793.97     10.74 o 
   4   3   5      648.03      661.49     11.07 o 
   5   3   5       92.01       93.75      5.10 o 
   6   3   5       41.65       37.28      5.77 o 
   7   3   5      846.57      793.77     30.23 o 
  -8   4   5        0.00       -3.36      6.56 o 
  -7   4   5       34.05       44.90      8.99 o 
  -6   4   5        0.00       -1.44      3.48 o 
  -5   4   5        0.00        1.86      2.51 o 
  -4   4   5      106.09      100.20      5.07 o 
  -3   4   5        5.04       15.86      5.18 o 
  -2   4   5       64.65       57.89      3.78 o 
  -1   4   5       52.08       42.59      4.61 o 
   0   4   5       60.79       73.10      3.72 o 
   1   4   5       64.42       69.06      3.11 o 
   2   4   5       32.64       26.79      2.65 o 
   3   4   5       22.36       19.40      2.46 o 
   4   4   5       62.16       62.06      5.85 o 
   5   4   5        0.81       -2.97      4.64 o 
   6   4   5       47.07       42.52      5.63 o 
  -7   5   5      221.81      210.05     13.94 o 
  -6   5   5        0.63        0.02      4.22 o 
  -5   5   5       40.37       36.96      4.90 o 
  -4   5   5     1420.40     1415.37     22.43 o 
  -3   5   5       97.02       91.47      4.36 o 
  -2   5   5      249.39      259.82      7.00 o 
  -1   5   5     1161.91     1166.00     18.78 o 
   0   5   5     1553.67     1536.27     28.89 o 
   1   5   5        1.01        2.81      1.83 o 
   2   5   5       21.54       22.06      2.56 o 
   3   5   5     1279.91     1281.49     17.71 o 
   4   5   5     1674.88     1639.92     25.72 o 
   5   5   5      107.84       92.45      6.41 o 
   6   5   5       51.02       49.91      8.99 o 
  -7   6   5       35.10       38.52      6.21 o 
  -6   6   5      275.38      272.06     10.79 o 
  -5   6   5       24.50       19.20      4.39 o 
  -4   6   5       30.76       27.55      6.86 o 
  -3   6   5       35.80       36.21      4.50 o 
  -2   6   5        7.02        7.83      2.53 o 
  -1   6   5      365.37      385.34      9.03 o 
   0   6   5       13.51       10.97      2.59 o 
   1   6   5      476.87      470.78      8.75 o 
   2   6   5      208.91      213.51      5.71 o 
   3   6   5      536.90      528.13     11.38 o 
   4   6   5      216.32      227.44      9.32 o 
   5   6   5      179.86      189.99     12.19 o 
   6   6   5      264.43      259.71     10.99 o 
  -7   7   5        1.14       -3.15      4.88 o 
  -6   7   5      637.81      661.28     25.94 o 
  -5   7   5      190.80      198.84     14.95 o 
  -4   7   5      159.60      154.60      5.98 o 
  -3   7   5       45.71       33.82      4.17 o 
  -2   7   5      411.35      445.01     10.22 o 
  -1   7   5        4.01        2.25      1.96 o 
   0   7   5      312.35      310.19      8.06 o 
   1   7   5     1068.14     1074.95     22.07 o 
   2   7   5     1339.80     1349.12     18.85 o 
   3   7   5       60.96       59.81      5.64 o 
   4   7   5      118.47      113.37      6.79 o 
   5   7   5      595.49      573.82     17.24 o 
   6   7   5      403.48      390.31     13.68 o 
  -7   8   5      166.27      149.36     13.28 o 
  -6   8   5        0.77        0.71      4.69 o 
  -5   8   5       43.68       35.79      5.58 o 
  -4   8   5        2.79       -0.19      3.27 o 
  -3   8   5      182.14      161.21      6.21 o 
  -2   8   5       40.46       34.33      3.74 o 
  -1   8   5       85.75       75.68      4.55 o 
   0   8   5      268.76      264.74      7.53 o 
   1   8   5        4.90        4.77      2.70 o 
   2   8   5       86.86       91.28      4.37 o 
   3   8   5        2.79        3.25      6.50 o 
   4   8   5      116.47      120.66      7.23 o 
   5   8   5        0.01       -0.36      4.61 o 
  -6   9   5       59.35       83.59      8.31 o 
  -5   9   5      307.11      296.02     16.47 o 
  -4   9   5        2.51        2.68      3.17 o 
  -3   9   5      631.30      604.44     22.23 o 
  -2   9   5     1078.36     1027.80     22.25 o 
  -1   9   5      458.32      446.86     10.57 o 
   0   9   5      202.81      198.10      6.79 o 
   1   9   5      466.19      489.26     11.16 o 
   2   9   5      650.41      627.19     13.13 o 
   3   9   5      221.24      216.59      9.51 o 
   4   9   5       37.20       38.89     10.11 o 
   5   9   5      501.83      528.21     16.42 o 
  -6  10   5       26.80       25.00      6.17 o 
  -5  10   5      176.74      168.80      9.29 o 
  -4  10   5      124.94      117.95      7.74 o 
  -3  10   5      263.41      264.69      8.48 o 
  -2  10   5        3.77       -1.31      2.91 o 
  -1  10   5       29.70       32.59      5.76 o 
   0  10   5      128.84      122.15      6.99 o 
   1  10   5        6.52        5.65      3.78 o 
   2  10   5      229.52      237.66     13.39 o 
   3  10   5        0.58       -4.04      4.04 o 
   4  10   5      370.38      352.05     12.75 o 
  -5  11   5      204.47      183.08      9.85 o 
  -4  11   5      382.51      408.57     14.26 o 
  -3  11   5       46.37       52.87      6.48 o 
  -2  11   5      242.31      241.34     10.60 o 
  -1  11   5      220.75      228.12     15.74 o 
   0  11   5      636.59      640.81     17.17 o 
   1  11   5       29.12       23.82      4.99 o 
   2  11   5       56.92       74.65      9.61 o 
   3  11   5      163.59      175.50     10.30 o 
   4  11   5       30.59       23.94     17.68 o 
  -4  12   5        3.16        2.30      4.90 o 
  -3  12   5        1.50        6.37      4.85 o 
  -2  12   5        0.20       -3.95      3.95 o 
  -1  12   5       23.51       23.75      5.25 o 
   0  12   5       23.92       21.58      5.42 o 
   1  12   5       16.01       22.58      5.15 o 
   2  12   5       62.99       60.20      6.68 o 
   3  12   5        7.64       12.86      5.53 o 
  -3  13   5       37.75       45.07      6.72 o 
  -2  13   5        5.28        5.81      4.95 o 
  -1  13   5      271.28      277.10     11.51 o 
   0  13   5      456.32      443.56     14.54 o 
   1  13   5        0.81       -4.53      4.53 o 
   2  13   5        0.42        0.91      6.95 o 
  -6   0   6       27.66       19.54      6.56 o 
  -4   0   6      370.17      405.95     17.14 o 
  -3   0   6       19.75       14.48      5.27 o 
  -2   0   6      272.39      264.27     13.16 o 
  -1   0   6      827.07      873.14     27.35 o 
   0   0   6       24.85       24.23      3.48 o 
   1   0   6      124.56      119.64      5.92 o 
   2   0   6     1053.63     1103.14     22.31 o 
   3   0   6     1011.32     1014.94     21.22 o 
   4   0   6       94.97       79.12      7.92 o 
   5   0   6        8.67        2.11      5.95 o 
   6   0   6     1105.30     1111.29     36.66 o 
  -7   1   6       19.64       18.11      7.49 o 
  -6   1   6      255.43      236.06     10.28 o 
  -5   1   6       45.09       41.22      6.94 o 
  -4   1   6      387.28      415.74     21.37 o 
  -3   1   6      163.28      163.37      7.50 o 
  -2   1   6     1732.51     1664.95     31.44 o 
  -1   1   6      158.39      153.72      7.82 o 
   0   1   6      349.18      337.85     13.79 o 
   1   1   6       34.82       37.05      4.15 o 
   2   1   6      356.92      347.37      7.24 o 
   3   1   6       91.67       91.54      4.02 o 
   4   1   6       36.01       30.35      5.58 o 
   5   1   6      125.89      116.57      7.61 o 
   6   1   6       26.00       30.26      8.26 o 
  -7   2   6       72.97       87.05     10.94 o 
  -6   2   6      236.40      234.77      9.58 o 
  -5   2   6      335.32      322.65      8.69 o 
  -4   2   6      111.07      125.81      5.30 o 
  -3   2   6       37.74       42.55      3.67 o 
  -2   2   6      761.76      756.21     13.76 o 
  -1   2   6      944.36      923.96     20.07 o 
   0   2   6       84.44       87.86      4.46 o 
   1   2   6        5.47        7.13      2.51 o 
   2   2   6      355.67      334.36      8.39 o 
   3   2   6      523.46      529.64     16.03 o 
   4   2   6       88.32       95.69      5.70 o 
   5   2   6      424.90      431.01     17.44 o 
   6   2   6      163.66      155.78     14.64 o 
  -7   3   6        0.35        1.54      6.72 o 
  -6   3   6       51.47       47.29     17.69 o 
  -5   3   6       20.62       20.38      4.37 o 
  -4   3   6      480.49      467.55     10.53 o 
  -3   3   6        3.39        5.57      2.45 o 
  -2   3   6      246.13      235.51      6.87 o 
  -1   3   6      238.81      239.26      9.05 o 
   0   3   6     1108.80     1103.66     18.47 o 
   1   3   6      306.14      313.02     10.13 o 
   2   3   6      535.30      508.96     10.92 o 
   3   3   6       13.35       14.12      3.07 o 
   4   3   6      198.94      201.55     10.41 o 
   5   3   6       17.45       24.74      7.44 o 
   6   3   6      131.33      117.30     11.85 o 
  -7   4   6      302.36      313.28     17.07 o 
  -6   4   6      301.34      311.43     11.48 o 
  -5   4   6        7.03        7.10      3.13 o 
  -4   4   6       63.92       69.33      4.65 o 
  -3   4   6      830.48      848.37     15.52 o 
  -2   4   6      215.81      213.88      6.62 o 
  -1   4   6        2.18        1.31      2.14 o 
   0   4   6      835.98      852.19     15.03 o 
   1   4   6     1750.75     1785.22     27.15 o 
   2   4   6      123.89      125.59      5.36 o 
   3   4   6       22.65       18.86      3.81 o 
   4   4   6     1187.88     1193.30     25.47 o 
   5   4   6      268.03      293.39     16.21 o 
   6   4   6        5.91        1.27      7.67 o 
  -7   5   6       71.51       80.67     11.10 o 
  -6   5   6       57.12       53.00      6.32 o 
  -5   5   6       19.94       17.24      4.88 o 
  -4   5   6        0.59       -1.90      2.77 o 
  -3   5   6       24.68       19.30      3.31 o 
  -2   5   6       11.92       11.65      4.73 o 
  -1   5   6        6.94        7.88      2.46 o 
   0   5   6       17.40       12.05      3.94 o 
   1   5   6        2.36        1.60      2.11 o 
   2   5   6      133.07      138.76      6.57 o 
   3   5   6       39.13       28.24      4.49 o 
   4   5   6       55.05       50.45      8.67 o 
   5   5   6        0.99        2.27      6.54 o 
  -6   6   6      135.42      142.95      9.58 o 
  -5   6   6        4.97        4.73      4.26 o 
  -4   6   6      254.36      242.18      8.15 o 
  -3   6   6      204.12      195.15      6.69 o 
  -2   6   6      218.02      206.76      6.90 o 
  -1   6   6      256.99      249.19      7.26 o 
   0   6   6      333.03      326.95      8.59 o 
   1   6   6     1145.24     1157.07     17.04 o 
   2   6   6      176.23      168.99      5.44 o 
   3   6   6      111.80      102.02      5.35 o 
   4   6   6      207.19      209.47      9.25 o 
   5   6   6      255.22      241.57     15.16 o 
  -6   7   6       12.95       12.14      5.38 o 
  -5   7   6       19.01       11.84      7.30 o 
  -4   7   6      177.23      173.13      7.52 o 
  -3   7   6       36.79       36.87      4.21 o 
  -2   7   6      189.31      175.09      6.49 o 
  -1   7   6        5.50        4.89      2.89 o 
   0   7   6      382.58      378.49      9.55 o 
   1   7   6        2.74        2.92      2.69 o 
   2   7   6      241.71      246.32      6.69 o 
   3   7   6       41.24       38.08      4.47 o 
   4   7   6       84.37       77.21      7.04 o 
   5   7   6       35.31       46.14      9.37 o 
  -6   8   6       19.63       15.47      5.70 o 
  -5   8   6      333.93      372.55     13.24 o 
  -4   8   6      358.25      372.61     10.14 o 
  -3   8   6       37.87       31.44      4.11 o 
  -2   8   6      139.67      127.00      9.15 o 
  -1   8   6      527.33      570.37     12.45 o 
   0   8   6       61.12       53.49      6.35 o 
   1   8   6        4.50        3.28      2.76 o 
   2   8   6      665.63      646.47     11.90 o 
   3   8   6      378.62      389.87     12.80 o 
   4   8   6        0.66       -0.57      4.46 o 
  -5   9   6        0.27       -4.56      4.56 o 
  -4   9   6        0.27       -2.21      3.43 o 
  -3   9   6        0.00       -1.38      3.20 o 
  -2   9   6       54.39       63.01      5.28 o 
  -1   9   6        2.03        5.62      3.17 o 
   0   9   6        0.22        1.67      2.86 o 
   1   9   6        1.78       -1.90      2.57 o 
   2   9   6       86.18       88.39      5.13 o 
   3   9   6      166.89      151.42      8.74 o 
   4   9   6       27.51       13.60      6.75 o 
  -4  10   6      190.93      177.52      9.45 o 
  -3  10   6      244.39      242.34      8.45 o 
  -2  10   6       48.64       52.58      4.32 o 
  -1  10   6        9.17        9.44      3.70 o 
   0  10   6      222.65      217.93      7.72 o 
   1  10   6       61.51       66.40      5.51 o 
   2  10   6       55.14       50.76     13.91 o 
   3  10   6      202.52      212.01     10.50 o 
  -3  11   6        0.56        1.65      3.74 o 
  -2  11   6      134.53      130.94      9.16 o 
  -1  11   6       41.33       34.77      5.66 o 
   0  11   6      398.21      403.34     17.35 o 
   1  11   6       33.38       30.74      4.71 o 
   2  11   6        4.30        6.34      5.26 o 
  -2  12   6      131.89      144.03      8.91 o 
  -1  12   6        3.47       -4.76      4.76 o 
   0  12   6      196.97      196.89      9.97 o 
   1  12   6      101.70      110.24      9.67 o 
  -6   1   7       15.15       10.74      6.46 o 
  -5   1   7       39.14       40.54     14.24 o 
  -4   1   7      408.03      427.21     13.51 o 
  -3   1   7      421.55      418.09     13.17 o 
  -2   1   7      163.42      138.58      7.45 o 
  -1   1   7      111.95      105.96     12.36 o 
   0   1   7      938.37      931.65     21.14 o 
   1   1   7      148.95      144.91      7.80 o 
   2   1   7        1.03       -0.82      2.89 o 
   3   1   7      606.53      640.17     16.17 o 
   4   1   7      614.11      658.67     24.83 o 
   5   1   7       78.35       82.60     11.51 o 
  -6   2   7      185.62      188.46     13.62 o 
  -5   2   7       21.76       17.09      4.72 o 
  -4   2   7       11.79       12.84      5.31 o 
  -3   2   7      198.02      197.30      8.87 o 
  -2   2   7        7.47        7.80      3.75 o 
  -1   2   7      351.01      355.93     11.92 o 
   0   2   7        1.00        0.69      2.78 o 
   1   2   7      380.00      368.08      9.47 o 
   2   2   7      267.71      268.52      8.14 o 
   3   2   7      875.12      903.48     16.95 o 
   4   2   7      330.63      364.51     12.28 o 
   5   2   7      329.03      315.16     17.73 o 
  -6   3   7      410.15      437.09     20.27 o 
  -5   3   7      119.77      137.98      7.86 o 
  -4   3   7       28.06       18.05      4.76 o 
  -3   3   7       21.70       12.85      4.19 o 
  -2   3   7      697.06      736.71     18.57 o 
  -1   3   7      342.92      337.95     11.45 o 
   0   3   7      241.49      224.01      7.42 o 
   1   3   7       53.03       65.28      7.63 o 
   2   3   7      290.20      298.07      8.66 o 
   3   3   7       29.16       33.77      4.36 o 
   4   3   7      173.97      155.98      8.54 o 
  -6   4   7        3.98        6.56      7.29 o 
  -5   4   7        0.12       -2.69      4.70 o 
  -4   4   7       76.30       74.63      6.94 o 
  -3   4   7        7.02        2.98      4.04 o 
  -2   4   7       22.27       17.97      4.60 o 
  -1   4   7       31.26       23.28      4.81 o 
   0   4   7       19.19       19.86      4.68 o 
   1   4   7       32.03       34.53      4.17 o 
   2   4   7        5.88       -0.42      3.13 o 
   3   4   7       85.77       78.68      7.19 o 
   4   4   7        2.10        0.26      4.72 o 
  -6   5   7      106.49      117.86      8.22 o 
  -5   5   7      408.95      405.10     10.85 o 
  -4   5   7       56.79       53.71      6.11 o 
  -3   5   7       92.74       93.23      6.69 o 
  -2   5   7     1134.91     1153.25     25.46 o 
  -1   5   7      197.43      216.33      9.37 o 
   0   5   7       59.52       54.77      4.80 o 
   1   5   7      392.45      395.66     10.25 o 
   2   5   7      754.47      783.11     15.75 o 
   3   5   7       64.82       71.70      6.79 o 
   4   5   7       31.17       32.16      5.99 o 
  -5   6   7       26.82       19.52      5.82 o 
  -4   6   7        0.23       -2.98      3.41 o 
  -3   6   7       64.37       76.05      6.24 o 
  -2   6   7        5.74        2.74      3.28 o 
  -1   6   7       85.56      102.60      7.63 o 
   0   6   7        1.78        4.07      3.19 o 
   1   6   7       75.20       75.27      5.61 o 
   2   6   7       26.57       31.68      4.33 o 
   3   6   7       97.81      101.06      7.36 o 
   4   6   7       15.28        6.46      5.41 o 
  -5   7   7       27.60       17.01      5.45 o 
  -4   7   7      181.36      195.50      7.62 o 
  -3   7   7      360.40      360.88     10.13 o 
  -2   7   7       12.91        6.65      4.28 o 
  -1   7   7      332.05      316.82     11.69 o 
   0   7   7      347.26      381.55     24.75 o 
   1   7   7      224.62      223.32      8.00 o 
   2   7   7       24.25       25.93      4.27 o 
   3   7   7      173.04      167.74      9.47 o 
  -4   8   7        2.80        1.52      4.04 o 
  -3   8   7        8.20        8.61      3.95 o 
  -2   8   7        6.69        3.05      3.48 o 
  -1   8   7        1.29       -2.39      4.66 o 
   0   8   7        1.03        5.29      4.42 o 
   1   8   7        2.02        3.14      3.71 o 
   2   8   7       31.13       32.08      5.84 o 
   3   8   7      135.32      126.20      8.40 o 
  -3   9   7      130.19      135.27      6.85 o 
  -2   9   7        7.38        3.25      3.52 o 
  -1   9   7       15.34        8.34      3.84 o 
   0   9   7      369.31      392.16     11.24 o 
   1   9   7       84.40       85.23     11.09 o 
   2   9   7      226.83      222.23     14.22 o 
  -2  10   7       25.10       26.70      6.20 o 
  -1  10   7      152.87      162.29      9.38 o 
   0  10   7       60.32       48.83      5.49 o 
   1  10   7      146.83      160.24      9.34 o 
  -5   0   8       34.34       16.27      7.97 o 
  -4   0   8        6.19       -0.95      6.42 o 
  -3   0   8      295.17      320.74     17.55 o 
  -2   0   8       36.38       50.39      8.74 o 
  -1   0   8       55.28       69.21      9.81 o 
   0   0   8      186.61      186.15     13.05 o 
   1   0   8     1285.72     1325.53     40.47 o 
   2   0   8      110.46      114.76     10.83 o 
   3   0   8       48.94       68.52     10.19 o 
  -5   1   8       38.34       33.61      6.36 o 
  -4   1   8        2.03        3.41      4.89 o 
  -3   1   8      496.05      455.91     14.88 o 
  -2   1   8       89.47       83.30      7.51 o 
  -1   1   8        8.47        4.37      4.30 o 
   0   1   8        6.22       13.31      4.83 o 
   1   1   8        6.96        4.60      4.38 o 
   2   1   8      120.91      120.72      7.61 o 
   3   1   8       97.79      110.95      8.24 o 
  -5   2   8       67.90       76.63     10.08 o 
  -4   2   8       54.27       52.00      6.98 o 
  -3   2   8       82.70       96.57     12.32 o 
  -2   2   8      254.51      261.07     10.85 o 
  -1   2   8       90.49       96.98      7.68 o 
   0   2   8      131.56      117.96      7.59 o 
   1   2   8      197.93      195.52      9.30 o 
   2   2   8      267.59      286.76     11.27 o 
   3   2   8        9.45       15.82      7.20 o 
  -5   3   8       57.13       55.45      7.03 o 
  -4   3   8        8.11        8.05      5.05 o 
  -3   3   8       50.17       62.17     10.61 o 
  -2   3   8        8.86        8.07      4.59 o 
  -1   3   8        1.47       -0.07      4.37 o 
   0   3   8      279.15      278.56     21.49 o 
   1   3   8        2.12        7.22      4.58 o 
   2   3   8      142.69      144.34     10.03 o 
   3   3   8       10.74       12.54      5.40 o 
  -4   4   8      292.91      314.40     12.31 o 
  -3   4   8        0.41        0.36      4.32 o 
  -2   4   8       62.13       62.92      9.79 o 
  -1   4   8      469.50      502.61     15.49 o 
   0   4   8       60.78       74.86      7.24 o 
   1   4   8       31.08       31.33      7.56 o 
   2   4   8       73.87       76.66      6.75 o 
  -4   5   8       45.02       40.64      9.43 o 
  -3   5   8        6.36        0.91      4.99 o 
  -2   5   8       89.22      102.01      8.37 o 
  -1   5   8        0.03        0.26      4.35 o 
   0   5   8       24.48       29.70      4.60 o 
   1   5   8       16.27       15.85      4.24 o 
   2   5   8       49.85       46.13      5.35 o 
  -3   6   8      156.63      156.20      9.35 o 
  -2   6   8      155.17      158.57      9.33 o 
  -1   6   8       41.99       40.27      6.12 o 
   0   6   8       51.33       54.11      6.22 o 
   1   6   8       12.28       25.71      4.54 o 
  -2   7   8       18.90       15.66      5.37 o 
  -1   7   8        6.24       -1.22      4.73 o 
   0   7   8      112.08      127.10      7.39 o 
   1   7   8        6.37        7.22      5.95 o 
  -2   1   9      139.74      163.54      9.95 o 
  -1   1   9      254.48      284.89     16.92 o 
   0   1   9       73.43       86.91      8.36 o 
  -1   2   9       62.68       64.09      7.74 o 
                                                 
